# Supplementary material for: 2-[2-(4-Methoxyphenyl)-2,3-dihydro-1H-1,5-benzodiazepin-4-yl]phenol
Source: Acta Crystallogr Sect E Struct Rep Online. 2009 Dec 9;66(Pt 1):o87–8. doi: 10.1107/S1600536809052258 (PMC2980025; doi:10.1107/S1600536809052258)
Supplement: Supplementary file 1 [file e-66-00o87-sup1.cif]

##############################################################################
###                                                                        ###
###        Electronic paper (Acta Crystallographica Section E)             ###
###                                                                        ###
##############################################################################
#                                                                            #
# This CIF contains the data in a paper accepted for publication in Acta     #
# Crystallographica Section E. It conforms to the requirements of Notes      #
# for Authors for Section E, and has been peer reviewed under the auspices   #
# of the IUCr Commission on Journals.                                        #
#                                                                            #
# Full details of the Crystallographic Information File format               #
# are given in the paper "The Crystallographic Information File (CIF):       #
# a New Standard Archive File for Crystallography" by S. R. Hall, F. H.      #
# Allen and I. D. Brown [Acta Cryst. (1991), A47, 655-685].                  #
#                                                                            #
# The current version of the core CIF dictionary is obtainable from          #
# ftp://ftp.iucr.org/pub/cif_core.dic. The current version number is 2.4.    #
#                                                                            #
# Software is freely available for graphical display of the structure(s) in  #
# this CIF.  For information consult the CIF home page http://www.iucr.org/  #
# cif/home.html                                                              #
#                                                                            #
# This file may be used for bona fide research purposes within the           #
# scientific community so long as proper attribution is given to the journal # 
# article from which it was obtained.                                        #
#                                                                            #
##############################################################################
                                             
data_global
_audit_creation_method     CRYSTALS_ver_12.86
_journal_date_recd_electronic     2009-11-25
_journal_date_accepted     2009-12-04
_journal_name_full     'Acta Crystallographica, Section E'
_journal_year     2010
_journal_volume     66
_journal_issue      1
_journal_page_first     o87
_journal_page_last     o88
_journal_paper_category     QO
_journal_coeditor_code     BQ2181
_publ_contact_author_name     'Y. Bibila Mayaya Bisseyou'
_publ_contact_author_address
;
Laboratoire de Cristallographie et Physique Mol\'eculaire
UFR SSMT
Universit\'e de Cocody
22 BP 582 Abidjan 22
C\^ote d'Ivoire
;
_publ_contact_author_email     bibilamayayabisseyou@yahoo.fr
_publ_contact_author_fax     ?
_publ_contact_author_phone     '+22507659008'
_publ_section_title
;
2-[2-(4-Methoxyphenyl)-2,3-dihydro-1<i>H</i>-1,5-benzodiazepin-4-yl]phenol
;
loop_
    _publ_author_name
    _publ_author_address
    'Bibila Mayaya Bisseyou, Yvon'
;
Laboratoire de Cristallographie et Physique Mol\'eculaire,
UFR SSMT, Universit\'e de Cocody, 22 BP 582 Abidjan 22,
C\^ote d'Ivoire
;
    'Adjou, An\'e'
;
Laboratoire de Chimie Organique,
UFR SSMT, Universit\'e de Cocody, 22 BP 582 Abidjan 22,
C\^ote d'Ivoire
;
    'Yapo, Yapi Marcellin'
;
Laboratoire de Cristallographie et Physique Mol\'eculaire,
UFR SSMT, Universit\'e de Cocody, 22 BP 582 Abidjan 22,
C\^ote d'Ivoire
;
    'Bany, Guy Euloge'
;
Laboratoire de Cristallographie et Physique Mol\'eculaire,
UFR SSMT, Universit\'e de Cocody, 22 BP 582 Abidjan 22,
C\^ote d'Ivoire
;
    'Kakou-Yao, R. C. A.'
;
Laboratoire de Cristallographie et Physique Mol\'eculaire,
UFR SSMT, Universit\'e de Cocody, 22 BP 582 Abidjan 22,
C\^ote d'Ivoire
;
data_I
_chemical_name_systematic
;
2-[2-(4-Methoxyphenyl)-2,3-dihydro-1<i>H</i>-1,5-benzodiazepin-4-yl]phenol
;
_chemical_formula_moiety     'C22 H20 N2 O2'
_chemical_formula_sum     'C22 H20 N2 O2'
_chemical_formula_iupac     'C22 H20 N2 O2'
_chemical_formula_weight     344.41
_chemical_melting_point     ?
_chemical_melting_point_gt     413
_chemical_melting_point_lt     415
_symmetry_cell_setting     monoclinic
_symmetry_space_group_name_H-M     'C 2/c'
_symmetry_space_group_name_Hall     '-C 2yc'
loop_
    _symmetry_equiv_pos_as_xyz
    'x,y,z'
    '-x,-y,-z'
    'x+1/2,y+1/2,z'
    '-x+1/2,-y+1/2,-z'
    '-x,y,-z+1/2'
    'x,-y,z+1/2'
    '-x+1/2,y+1/2,-z+1/2'
    'x+1/2,-y+1/2,z+1/2'
_cell_length_a     27.5064(5)
_cell_length_b     7.3811(2)
_cell_length_c     19.5038(4)
_cell_angle_alpha     90
_cell_angle_beta     117.699(2)
_cell_angle_gamma     90
_cell_volume     3506.02(15)
_cell_formula_units_Z     8
_cell_measurement_reflns_used     19187
_cell_measurement_theta_min     0
_cell_measurement_theta_max     0
_cell_measurement_temperature     223
_exptl_crystal_description     block
_exptl_crystal_colour     yellow
_exptl_crystal_size_max     0.30
_exptl_crystal_size_mid     0.20
_exptl_crystal_size_min     0.15
_exptl_crystal_density_diffrn     1.305
_exptl_crystal_density_meas     ?
_exptl_crystal_density_method     'not measured'
_exptl_crystal_F_000     1456
_exptl_absorpt_coefficient_mu     0.084
_exptl_absorpt_correction_type     none
_exptl_absorpt_correction_T_min     ?
_exptl_absorpt_correction_T_max     ?
_diffrn_ambient_temperature     223
_diffrn_radiation_type     'Mo K\a'
_diffrn_radiation_wavelength     0.71073
_diffrn_radiation_monochromator     'graphite'
_diffrn_measurement_device_type     'Nonius KappaCCD'
_diffrn_measurement_device     'Area'
_diffrn_measurement_method     '\f and \w scans'
_diffrn_reflns_number     19187
_diffrn_reflns_av_R_equivalents     0.06
_diffrn_reflns_theta_min     1.672
_diffrn_reflns_theta_max     29.046
_diffrn_reflns_theta_full     27.303
_diffrn_measured_fraction_theta_max     0.964
_diffrn_measured_fraction_theta_full     0.996
_diffrn_reflns_limit_h_min     -37
_diffrn_reflns_limit_h_max     32
_diffrn_reflns_limit_k_min     -10
_diffrn_reflns_limit_k_max     10
_diffrn_reflns_limit_l_min     -25
_diffrn_reflns_limit_l_max     25
_diffrn_standards_number     0
_diffrn_standards_interval_count     ?
_diffrn_standards_interval_time     ?
_diffrn_standards_decay_%     ?
_reflns_number_total     2507
_reflns_number_gt     2836
_reflns_threshold_expression     I>3\s(I)
_refine_ls_structure_factor_coef     Fsqd
_refine_ls_matrix_type     full
_refine_ls_R_factor_all     0.0985
_refine_ls_R_factor_gt     0.0551
_refine_ls_wR_factor_all     0.0905
_refine_ls_wR_factor_gt     0.0719
_refine_ls_wR_factor_ref     0.0650
_refine_ls_goodness_of_fit_ref     1.0370
_refine_ls_number_reflns     2507
_refine_ls_number_parameters     235
_refine_ls_number_restraints     0
_refine_ls_hydrogen_treatment     constr
_refine_ls_weighting_scheme     calc
_refine_ls_weighting_details
;
 Method, part 1, Chebychev polynomial, (Watkin, 1994, Prince, 1982)
 [weight] = 1.0/[A~0~*T~0~(x)+A~1~*T~1~(x) ... +A~n-1~]*T~n-1~(x)]
 where A~i~ are the Chebychev coefficients listed below and x= Fcalc/Fmax
 Method = Robust Weighting (Prince, 1982)
 W = [weight] * [1-(deltaF/6*sigmaF)^2^]^2^
 A~i~ are:
 76.3 80.0 28.8 -10.0 -11.5
;
_atom_sites_solution_hydrogens     geom
_atom_sites_solution_primary     direct
_refine_ls_shift/su_max     0.000374
_refine_diff_density_max     0.25
_refine_diff_density_min     -0.25
_refine_ls_extinction_method     none
loop_
    _atom_type_symbol
    _atom_type_scat_dispersion_real
    _atom_type_scat_dispersion_imag
    _atom_type_scat_source
    C 0.0033 0.0016 'International Tables Vol C 4.2.6.8 and 6.1.1.4'
    H 0.0000 0.0000 'International Tables Vol C 4.2.6.8 and 6.1.1.4'
    N 0.0061 0.0033 'International Tables Vol C 4.2.6.8 and 6.1.1.4'
    O 0.0106 0.0060 'International Tables Vol C 4.2.6.8 and 6.1.1.4'
_computing_data_collection     'COLLECT (Nonius, 2001)'
_computing_cell_refinement     'DENZO/SCALEPACK (Otwinowski & Minor, 1997)'
_computing_data_reduction     'DENZO/SCALEPACK (Otwinowski & Minor, 1997)'
_computing_structure_solution     'SIR92 (Altomare <i>et al.</i>,  1994)'
_computing_structure_refinement     'CRYSTALS (Betteridge <i>et al.</i>,  2003)'
_computing_molecular_graphics     'ORTEP-3 (Farrugia, 1997)'
_computing_publication_material     'CRYSTALS (Betteridge <i>et al.</i>,  2003)'
loop_
    _atom_site_type_symbol
    _atom_site_label
    _atom_site_fract_x
    _atom_site_fract_y
    _atom_site_fract_z
    _atom_site_U_iso_or_equiv
    _atom_site_adp_type
    _atom_site_occupancy
    _atom_site_disorder_assembly
    _atom_site_disorder_group
    O O1 0.93812(7) 0.1834(2) 0.28604(9) 0.0613 Uani 1.0000 . .
    O O2 0.74005(6) 0.9744(2) 0.19252(11) 0.0715 Uani 1.0000 . .
    N N1 0.92187(7) 0.2773(2) 0.15267(10) 0.0441 Uani 1.0000 . .
    N N2 0.82826(7) 0.4219(3) 0.02002(10) 0.0518 Uani 1.0000 . .
    C C1 0.90766(9) 0.2197(3) 0.07668(13) 0.0465 Uani 1.0000 . .
    C C2 0.86133(9) 0.2877(3) 0.01157(13) 0.0481 Uani 1.0000 . .
    C C3 0.84587(10) 0.2063(4) -0.06017(14) 0.0600 Uani 1.0000 . .
    C C4 0.87638(12) 0.0637(4) -0.06710(17) 0.0694 Uani 1.0000 . .
    C C5 0.92265(12) 0.0009(4) -0.00312(18) 0.0690 Uani 1.0000 . .
    C C6 0.93752(10) 0.0773(3) 0.06788(16) 0.0572 Uani 1.0000 . .
    C C7 0.92184(7) 0.4477(3) 0.16870(12) 0.0385 Uani 1.0000 . .
    C C8 0.91134(8) 0.5878(3) 0.10725(12) 0.0404 Uani 1.0000 . .
    C C9 0.85020(8) 0.6032(3) 0.04950(12) 0.0435 Uani 1.0000 . .
    C C10 0.81802(8) 0.6940(3) 0.08532(11) 0.0405 Uani 1.0000 . .
    C C11 0.82500(9) 0.8789(3) 0.10081(14) 0.0547 Uani 1.0000 . .
    C C12 0.79940(9) 0.9683(3) 0.13693(15) 0.0584 Uani 1.0000 . .
    C C13 0.76448(8) 0.8738(3) 0.15756(14) 0.0526 Uani 1.0000 . .
    C C14 0.75569(9) 0.6925(3) 0.14123(13) 0.0509 Uani 1.0000 . .
    C C15 0.78302(8) 0.6032(3) 0.10597(12) 0.0475 Uani 1.0000 . .
    C C16 0.93285(8) 0.4968(3) 0.24729(12) 0.0384 Uani 1.0000 . .
    C C17 0.93531(8) 0.6780(3) 0.27066(12) 0.0442 Uani 1.0000 . .
    C C18 0.94419(8) 0.7245(3) 0.34386(13) 0.0506 Uani 1.0000 . .
    C C19 0.95159(9) 0.5901(3) 0.39714(13) 0.0532 Uani 1.0000 . .
    C C20 0.95014(9) 0.4115(3) 0.37696(13) 0.0532 Uani 1.0000 . .
    C C21 0.94043(8) 0.3622(3) 0.30257(13) 0.0455 Uani 1.0000 . .
    C C22 0.69528(10) 0.8907(4) 0.19955(17) 0.0766 Uani 1.0000 . .
    H H82 0.9309 0.5495 0.0775 0.0489 Uiso 1.0000 . .
    H H81 0.9244 0.7079 0.1309 0.0491 Uiso 1.0000 . .
    H H191 0.9568 0.6222 0.4495 0.0668 Uiso 1.0000 . .
    H H91 0.8471 0.6809 0.0055 0.0540 Uiso 1.0000 . .
    H H111 0.8489 0.9442 0.0849 0.0673 Uiso 1.0000 . .
    H H141 0.7308 0.6258 0.1547 0.0624 Uiso 1.0000 . .
    H H151 0.7763 0.4730 0.0942 0.0604 Uiso 1.0000 . .
    H H201 0.9565 0.3167 0.4133 0.0656 Uiso 1.0000 . .
    H H51 0.9445 -0.0943 -0.0083 0.0953 Uiso 1.0000 . .
    H H171 0.9305 0.7735 0.2334 0.0558 Uiso 1.0000 . .
    H H181 0.9460 0.8507 0.3583 0.0644 Uiso 1.0000 . .
    H H21 0.7927 0.4133 -0.0098 0.0665 Uiso 1.0000 . .
    H H41 0.8660 0.0108 -0.1167 0.0911 Uiso 1.0000 . .
    H H121 0.8062 1.0951 0.1497 0.0723 Uiso 1.0000 . .
    H H31 0.8135 0.2496 -0.1043 0.0789 Uiso 1.0000 . .
    H H61 0.9693 0.0325 0.1134 0.0794 Uiso 1.0000 . .
    H H222 0.6805 0.9858 0.2210 0.1264 Uiso 1.0000 . .
    H H223 0.6683 0.8514 0.1473 0.1269 Uiso 1.0000 . .
    H H221 0.7094 0.7849 0.2350 0.1273 Uiso 1.0000 . .
    H H11 0.9322 0.1725 0.2385 0.0949 Uiso 1.0000 . .
loop_
    _atom_site_aniso_label
    _atom_site_aniso_U_11
    _atom_site_aniso_U_22
    _atom_site_aniso_U_33
    _atom_site_aniso_U_12
    _atom_site_aniso_U_13
    _atom_site_aniso_U_23
    O1 0.0752(11) 0.0399(10) 0.0615(10) 0.0001(8) 0.0257(9) 0.0135(8)
    O2 0.0518(10) 0.0654(12) 0.1058(14) -0.0043(9) 0.0437(10) -0.0231(10)
    N1 0.0415(10) 0.0383(10) 0.0543(11) -0.0021(8) 0.0238(9) 0.0006(8)
    N2 0.0363(9) 0.0547(12) 0.0585(12) -0.0069(9) 0.0171(9) -0.0094(10)
    C1 0.0465(12) 0.0374(12) 0.0636(15) -0.0115(10) 0.0324(12) -0.0060(11)
    C2 0.0481(13) 0.0476(13) 0.0560(14) -0.0169(11) 0.0305(11) -0.0092(11)
    C3 0.0607(15) 0.0623(16) 0.0641(16) -0.0240(13) 0.0348(13) -0.0153(13)
    C4 0.0840(19) 0.0658(18) 0.0814(19) -0.0386(16) 0.0579(17) -0.0348(16)
    C5 0.0725(18) 0.0542(16) 0.100(2) -0.0212(14) 0.0570(18) -0.0257(16)
    C6 0.0564(13) 0.0436(13) 0.0811(17) -0.0112(12) 0.0401(13) -0.0116(13)
    C7 0.0296(10) 0.0354(11) 0.0507(12) -0.0019(8) 0.0187(9) 0.0036(9)
    C8 0.0369(10) 0.0366(11) 0.0494(12) -0.0043(9) 0.0216(9) 0.0028(10)
    C9 0.0388(11) 0.0449(13) 0.0442(12) -0.0031(10) 0.0171(9) 0.0070(10)
    C10 0.0321(10) 0.0391(12) 0.0441(12) -0.0001(9) 0.0123(9) 0.0076(9)
    C11 0.0426(12) 0.0419(14) 0.0816(17) -0.0022(10) 0.0307(12) 0.0095(12)
    C12 0.0417(12) 0.0384(13) 0.0939(19) -0.0027(10) 0.0305(13) -0.0044(13)
    C13 0.0370(12) 0.0511(14) 0.0664(15) 0.0017(11) 0.0211(11) -0.0061(12)
    C14 0.0436(12) 0.0480(14) 0.0668(15) -0.0064(11) 0.0304(11) -0.0008(12)
    C15 0.0457(12) 0.0391(12) 0.0596(14) -0.0059(10) 0.0262(11) 0.0006(11)
    C16 0.0296(10) 0.0379(11) 0.0459(12) 0.0015(8) 0.0161(9) 0.0061(9)
    C17 0.0392(11) 0.0400(13) 0.0526(13) 0.0036(9) 0.0206(10) 0.0063(10)
    C18 0.0472(13) 0.0501(13) 0.0550(14) 0.0061(11) 0.0242(11) -0.0012(11)
    C19 0.0447(12) 0.0661(16) 0.0488(13) 0.0071(12) 0.0217(11) 0.0046(12)
    C20 0.0476(13) 0.0612(15) 0.0501(13) 0.0048(12) 0.0221(11) 0.0162(12)
    C21 0.0369(11) 0.0418(12) 0.0544(13) 0.0019(10) 0.0182(10) 0.0107(11)
    C22 0.0595(15) 0.087(2) 0.097(2) -0.0058(16) 0.0485(16) -0.0176(18)
loop_
    _geom_bond_atom_site_label_1
    _geom_bond_atom_site_label_2
    _geom_bond_site_symmetry_1
    _geom_bond_site_symmetry_2
    _geom_bond_distance
    _geom_bond_publ_flag
    O1 C21 . . 1.353(2) ?
    O1 H11 . . 0.867 no
    O2 C13 . . 1.376(3) ?
    O2 C22 . . 1.440(3) ?
    N1 C1 . . 1.411(3) ?
    N1 C7 . . 1.297(3) ?
    N2 C2 . . 1.405(3) ?
    N2 C9 . . 1.470(3) ?
    N2 H21 . . 0.877 no
    C1 C2 . . 1.409(3) ?
    C1 C6 . . 1.393(3) ?
    C2 C3 . . 1.395(3) ?
    C3 C4 . . 1.391(3) ?
    C3 H31 . . 0.960 no
    C4 C5 . . 1.384(4) ?
    C4 H41 . . 0.956 no
    C5 C6 . . 1.370(3) ?
    C5 H51 . . 0.960 no
    C6 H61 . . 0.970 no
    C7 C8 . . 1.505(3) ?
    C7 C16 . . 1.463(3) ?
    C8 C9 . . 1.533(3) ?
    C8 H82 . . 0.999 no
    C8 H81 . . 0.987 no
    C9 C10 . . 1.515(3) ?
    C9 H91 . . 1.002 no
    C10 C11 . . 1.392(3) ?
    C10 C15 . . 1.378(3) ?
    C11 C12 . . 1.374(3) ?
    C11 H111 . . 0.975 no
    C12 C13 . . 1.389(3) ?
    C12 H121 . . 0.964 no
    C13 C14 . . 1.371(3) ?
    C14 C15 . . 1.397(3) ?
    C14 H141 . . 0.972 no
    C15 H151 . . 0.986 no
    C16 C17 . . 1.405(3) ?
    C16 C21 . . 1.409(3) ?
    C17 C18 . . 1.375(3) ?
    C17 H171 . . 0.976 no
    C18 C19 . . 1.381(3) ?
    C18 H181 . . 0.968 no
    C19 C20 . . 1.371(3) ?
    C19 H191 . . 0.993 no
    C20 C21 . . 1.396(3) ?
    C20 H201 . . 0.953 no
    C22 H222 . . 0.997 no
    C22 H223 . . 0.985 no
    C22 H221 . . 0.995 no
loop_
    _geom_angle_atom_site_label_1
    _geom_angle_atom_site_label_2
    _geom_angle_atom_site_label_3
    _geom_angle_site_symmetry_1
    _geom_angle_site_symmetry_2
    _geom_angle_site_symmetry_3
    _geom_angle
    _geom_angle_publ_flag
    C21 O1 H11 . . . 108.1 no
    C13 O2 C22 . . . 116.84(19) ?
    C1 N1 C7 . . . 120.97(18) ?
    C2 N2 C9 . . . 121.12(16) ?
    C2 N2 H21 . . . 117.0 no
    C9 N2 H21 . . . 117.0 no
    N1 C1 C2 . . . 122.16(19) ?
    N1 C1 C6 . . . 117.7(2) ?
    C2 C1 C6 . . . 119.7(2) ?
    C1 C2 N2 . . . 120.6(2) ?
    C1 C2 C3 . . . 118.5(2) ?
    N2 C2 C3 . . . 120.6(2) ?
    C2 C3 C4 . . . 120.4(3) ?
    C2 C3 H31 . . . 118.6 no
    C4 C3 H31 . . . 120.9 no
    C3 C4 C5 . . . 120.6(2) ?
    C3 C4 H41 . . . 119.9 no
    C5 C4 H41 . . . 119.5 no
    C4 C5 C6 . . . 119.4(3) ?
    C4 C5 H51 . . . 120.6 no
    C6 C5 H51 . . . 120.0 no
    C1 C6 C5 . . . 121.3(3) ?
    C1 C6 H61 . . . 118.5 no
    C5 C6 H61 . . . 120.2 no
    N1 C7 C8 . . . 119.71(19) ?
    N1 C7 C16 . . . 118.03(19) ?
    C8 C7 C16 . . . 122.26(18) ?
    C7 C8 C9 . . . 112.03(16) ?
    C7 C8 H82 . . . 108.3 no
    C9 C8 H82 . . . 107.3 no
    C7 C8 H81 . . . 110.6 no
    C9 C8 H81 . . . 108.3 no
    H82 C8 H81 . . . 110.3 no
    C8 C9 N2 . . . 109.30(17) ?
    C8 C9 C10 . . . 111.76(17) ?
    N2 C9 C10 . . . 111.18(16) ?
    C8 C9 H91 . . . 107.4 no
    N2 C9 H91 . . . 109.2 no
    C10 C9 H91 . . . 107.8 no
    C9 C10 C11 . . . 118.86(19) ?
    C9 C10 C15 . . . 123.85(19) ?
    C11 C10 C15 . . . 117.3(2) ?
    C10 C11 C12 . . . 122.0(2) ?
    C10 C11 H111 . . . 117.5 no
    C12 C11 H111 . . . 120.5 no
    C11 C12 C13 . . . 119.7(2) ?
    C11 C12 H121 . . . 120.9 no
    C13 C12 H121 . . . 119.3 no
    C12 C13 O2 . . . 115.8(2) ?
    C12 C13 C14 . . . 119.6(2) ?
    O2 C13 C14 . . . 124.6(2) ?
    C13 C14 C15 . . . 119.8(2) ?
    C13 C14 H141 . . . 120.1 no
    C15 C14 H141 . . . 120.1 no
    C14 C15 C10 . . . 121.6(2) ?
    C14 C15 H151 . . . 119.3 no
    C10 C15 H151 . . . 119.2 no
    C7 C16 C17 . . . 122.07(19) ?
    C7 C16 C21 . . . 120.80(19) ?
    C17 C16 C21 . . . 117.1(2) ?
    C16 C17 C18 . . . 122.2(2) ?
    C16 C17 H171 . . . 118.5 no
    C18 C17 H171 . . . 119.4 no
    C17 C18 C19 . . . 119.7(2) ?
    C17 C18 H181 . . . 120.2 no
    C19 C18 H181 . . . 120.2 no
    C18 C19 C20 . . . 120.0(2) ?
    C18 C19 H191 . . . 120.2 no
    C20 C19 H191 . . . 119.7 no
    C19 C20 C21 . . . 121.0(2) ?
    C19 C20 H201 . . . 121.4 no
    C21 C20 H201 . . . 117.5 no
    C16 C21 C20 . . . 120.0(2) ?
    C16 C21 O1 . . . 122.1(2) ?
    C20 C21 O1 . . . 117.9(2) ?
    O2 C22 H222 . . . 105.8 no
    O2 C22 H223 . . . 107.2 no
    H222 C22 H223 . . . 112.5 no
    O2 C22 H221 . . . 109.1 no
    H222 C22 H221 . . . 111.4 no
    H223 C22 H221 . . . 110.6 no
loop_
    _geom_hbond_atom_site_label_D
    _geom_hbond_atom_site_label_H
    _geom_hbond_atom_site_label_A
    _geom_hbond_site_symmetry_D
    _geom_hbond_site_symmetry_H
    _geom_hbond_site_symmetry_A
    _geom_hbond_distance_DH
    _geom_hbond_distance_HA
    _geom_hbond_distance_DA
    _geom_hbond_angle_DHA
    _geom_hbond_publ_flag
    O1 H11 N1 . . . 0.87 1.74 2.523(3) 148 yes
