# Supplementary material for: 2-[2-(4-Methoxyphenyl)-2,3-dihydro-1H-1,5-benzodiazepin-4-yl]phenol
Source: Acta Crystallogr Sect E Struct Rep Online. 2009 Dec 9;66(Pt 1):o87–8. doi: 10.1107/S1600536809052258 (PMC2980025; doi:10.1107/S1600536809052258)
Supplement: Supplementary file 2 [file e-66-00o87-Isup2.hkl]

data_I
#  al37 in C 2/c                           
_audit_creation_date        09-10-17
_audit_creation_method      CRYSTALS 

_cell_length_a                    27.5064(5)
_cell_angle_alpha                 90
_cell_length_b                    7.3811(2)
_cell_angle_beta                  117.699(2)
_cell_length_c                    19.5038(4)
_cell_angle_gamma                 90

# NOTE Fc on scale of Fo,      1.25841
# Status flags: 
#    o - used in refinement 
#    < - excluded by I/sigmaI cutoff 
#    x - excluded for another reason  

loop_
_refln_index_h
_refln_index_k
_refln_index_l
_refln_F_squared_meas
_refln_F_squared_calc
_refln_F_squared_sigma
_refln_observed_status
   2   0   0       41.30        0.00        4.60 x
   4   0   0     4550.00        0.00      204.00 x
  10   0   0    57407.80    57614.88     1618.60 o
  12   0   0    14464.70    14146.03      403.10 o
  14   0   0     7906.30     7734.34      240.50 o
  16   0   0    12474.70    11626.14      317.10 o
  18   0   0       13.40        0.25       17.50 <
  20   0   0       16.80       10.13       16.80 <
  22   0   0      -25.60        2.51       22.70 <
  24   0   0       94.50      120.62       19.70 o
  26   0   0      197.70      285.94       25.60 o
  28   0   0        7.30        3.38       25.50 <
  30   0   0       24.30       21.51       29.00 <
  32   0   0       45.40       25.84       58.70 <
   1   1   0       -3.40        0.00        2.70 <
   3   1   0       82.70        0.00        4.70 x
   5   1   0     1285.60     1286.46       24.40 o
   7   1   0    15114.70    15283.02      320.70 o
   9   1   0     8461.40     8088.02      152.90 o
  11   1   0      536.20      589.95       13.80 o
  13   1   0     3414.10     3258.03       63.40 o
  15   1   0      397.00      445.56       14.90 o
  17   1   0      149.70      159.51       12.50 o
  19   1   0       -2.80        3.89        9.70 <
  21   1   0      157.20      222.92       13.00 o
  23   1   0       31.40       51.22       11.00 <
  25   1   0       44.60       34.07       14.20 o
  27   1   0       27.60       19.69       21.80 <
  29   1   0       58.60        4.75       23.20 <
  31   1   0       21.30      122.16       19.90 <
   0   2   0     2006.60     2095.67      100.40 o
   2   2   0     3848.90     3924.56       84.80 o
   4   2   0     4171.20     4378.75       74.80 o
   6   2   0      723.90      787.66       14.80 o
   8   2   0        1.20       16.71        5.40 <
  10   2   0     1489.10     1431.28       29.80 o
  12   2   0      341.20      330.94       10.90 o
  14   2   0       15.30       22.55        5.80 <
  16   2   0       -5.70        2.02        5.60 <
  18   2   0       18.90        1.19        8.50 <
  20   2   0      238.20      231.54       14.80 o
  22   2   0      295.40      291.00       16.50 o
  24   2   0      317.60      343.25       18.90 o
  26   2   0      207.10      234.11       23.30 o
  28   2   0        8.10        4.98       15.70 <
  30   2   0       16.10       48.91       32.80 <
  32   2   0       26.80      159.38       23.60 <
   1   3   0     2569.50     2645.42       54.60 o
   3   3   0     1122.60     1143.57       25.10 o
   5   3   0      304.70      284.17       11.40 o
   7   3   0        8.30       21.06        3.80 <
   9   3   0      142.10      139.93        6.00 o
  11   3   0      -14.00        8.43        8.60 <
  13   3   0     2367.80     2259.40       59.70 o
  15   3   0     2203.10     2346.94       55.10 o
  17   3   0      365.10      415.93       21.60 o
  19   3   0      205.60      192.03       19.40 o
  21   3   0        8.90        9.51       15.00 <
  23   3   0        2.00        0.00       19.00 <
  25   3   0       46.50       77.31       29.60 <
  27   3   0       -2.60        4.40       35.60 <
  29   3   0       -9.60       47.51       41.40 <
  31   3   0      -10.60        0.85       40.20 <
   0   4   0       81.90       63.44       11.10 o
   2   4   0     1272.00     1120.24       30.90 o
   4   4   0      846.20      704.43       21.20 o
   6   4   0     4832.20     4624.40      127.30 o
   8   4   0      299.00      288.46       15.50 o
  10   4   0      849.20      721.35       17.50 o
  12   4   0     1105.20     1054.22       26.40 o
  14   4   0      399.50      376.32       20.50 o
  16   4   0      168.90      163.38       17.50 o
  18   4   0     1554.40     1498.64       43.70 o
  20   4   0       59.90       60.60       17.00 o
  22   4   0      353.00      393.12       25.70 o
  24   4   0       30.40       74.00       28.70 <
  26   4   0      116.10       84.38       44.40 <
  28   4   0       60.30       30.33       38.00 <
  30   4   0       66.40       28.25       40.70 <
   1   5   0      930.00      889.32       28.90 o
   3   5   0       24.80       40.97        9.10 <
   5   5   0        6.30        3.43        8.70 <
   7   5   0       48.60       69.93       10.60 o
   9   5   0        0.00        5.86        0.01 <
  11   5   0      103.40      100.37        5.80 o
  13   5   0      147.50      125.52       17.00 o
  15   5   0      155.80      199.15       10.80 o
  17   5   0     3378.20     3158.68       77.00 o
  19   5   0     2532.50     2581.78       58.80 o
  21   5   0       27.20       33.87       15.60 <
  23   5   0      380.30      375.19       39.50 o
  25   5   0      102.20      110.24       35.30 <
  27   5   0       -8.60       16.60       35.30 <
   0   6   0      776.50      697.20       44.70 o
   2   6   0       18.00       15.54       12.90 <
   4   6   0      788.10      799.24       31.20 o
   6   6   0      474.70      432.67       22.50 o
   8   6   0        3.60        1.13       11.20 <
  10   6   0      164.60      128.99       15.80 o
  12   6   0      140.80      121.52       18.00 o
  14   6   0       81.70       70.87       17.20 o
  16   6   0      886.70      869.53       39.30 o
  18   6   0       -0.60       22.53       45.70 <
  20   6   0       35.40       15.91       39.10 <
  22   6   0      616.10      574.22       53.90 o
  24   6   0      415.40      402.37       52.50 o
  26   6   0       12.30       30.17       46.80 <
   1   7   0      210.30      232.60        8.80 o
   3   7   0      226.70      307.48       22.00 o
   5   7   0       98.50      105.45       18.90 o
   7   7   0       68.70       62.05       21.10 o
   9   7   0       24.80       46.88       19.30 <
  11   7   0      198.90      184.07       14.80 o
  13   7   0      -32.70       24.84       28.40 <
  15   7   0       15.70       81.21       29.20 <
  17   7   0       77.20       33.13       39.10 <
  19   7   0      386.00      370.97       49.40 o
  21   7   0       47.30       37.74       39.40 <
  23   7   0      366.90      363.51       55.00 o
   0   8   0       98.30      154.06       40.70 <
   2   8   0       61.40       75.93       23.50 <
   4   8   0       30.00       79.36       26.00 <
   6   8   0       19.60        1.25       23.20 <
   8   8   0       34.80       35.29       27.30 <
  10   8   0       47.30       33.52       29.60 <
  12   8   0       22.50        8.65       42.70 <
  14   8   0        7.90        1.24       33.20 <
  16   8   0       74.30      107.69       36.50 <
  18   8   0       73.70       53.86       46.40 <
  20   8   0       11.50        1.18       38.70 <
   1   9   0       13.00       81.11       26.80 <
   3   9   0       40.50        0.63       44.00 <
   5   9   0        0.40        0.30       43.26 <
   7   9   0       12.30        3.54       30.70 <
   9   9   0       16.30        3.66       40.60 <
  11   9   0      381.50      378.84       42.10 o
  13   9   0       16.50       18.46       54.00 <
   0  10   0       18.10      563.48       49.90 <
 -33   1   1      -13.40      101.41       22.60 <
 -31   1   1      145.90      161.96       23.80 o
 -29   1   1      128.80      156.43       21.10 o
 -27   1   1       27.80       46.11       13.70 <
 -25   1   1      178.20      203.23       16.10 o
 -23   1   1       22.50       16.71       11.90 <
 -21   1   1      188.20      207.65       14.10 o
 -19   1   1       50.80       37.92       10.00 o
 -17   1   1      571.30      575.41       27.60 o
 -15   1   1     6865.70     6452.59      125.30 o
 -13   1   1     1041.80      975.96       24.10 o
 -11   1   1      528.40      439.43       14.40 o
  -9   1   1      238.50      254.09        8.50 o
  -7   1   1     7849.00     7918.55      159.10 o
  -5   1   1    17589.20    17886.77      333.70 o
  -1   1   1      219.40        0.00        8.50 x
   1   1   1        3.00        0.00        2.50 <
   3   1   1    15388.20    17111.42      337.30 o
   5   1   1      921.80     1015.58       23.60 o
   7   1   1     2474.00     2535.03       53.90 o
   9   1   1      403.00      429.41       13.20 o
  11   1   1     1890.80     1912.97       43.70 o
  13   1   1     1120.50     1139.80       31.30 o
  15   1   1       26.10       21.58        8.50 o
  17   1   1      393.60      353.84       23.30 o
  19   1   1       29.50       12.94        9.80 o
  21   1   1       55.20       77.45       10.90 o
  23   1   1       16.60       39.67       12.80 <
  25   1   1      -10.90        2.06       13.90 <
  27   1   1        9.50        0.25       19.90 <
  29   1   1       -3.60       18.71       22.40 <
  31   1   1        2.10       22.15       21.70 <
 -32   2   1      123.70       29.36       44.70 <
 -30   2   1      774.50      747.87       52.20 o
 -28   2   1      510.10      492.12       33.30 o
 -26   2   1      347.80      422.56       21.10 o
 -24   2   1       31.30       30.02       12.90 <
 -22   2   1      352.30      414.95       19.40 o
 -20   2   1       29.50       18.48        9.50 o
 -18   2   1      131.30      162.81       10.50 o
 -16   2   1      468.20      449.58       18.00 o
 -14   2   1      526.40      478.33       16.10 o
 -12   2   1     1017.80      815.85       22.90 o
 -10   2   1      221.70      179.63       10.90 o
  -8   2   1     2583.60     2471.08       47.10 o
  -6   2   1     6949.70     7137.48      141.00 o
  -4   2   1      865.60      726.68       20.50 o
  -2   2   1    23383.50    25587.66      452.10 o
   0   2   1      452.50      665.55       14.20 o
   2   2   1      133.30      206.91        5.30 o
   4   2   1     1213.40     1419.56       25.10 o
   6   2   1      536.00      535.12       16.10 o
   8   2   1      360.40      305.95       12.60 o
  10   2   1     1390.80     1422.95       28.20 o
  12   2   1      367.30      321.23       12.00 o
  14   2   1      554.70      601.09       15.80 o
  16   2   1     1751.60     1661.91       38.30 o
  18   2   1     1305.50     1402.53       32.00 o
  20   2   1       45.40       41.87        9.70 o
  22   2   1      315.30      367.30       18.60 o
  24   2   1       23.50       28.98       12.90 <
  26   2   1       52.00       35.50       18.90 <
  28   2   1       25.30        7.01       20.70 <
  30   2   1       -3.50       86.06       19.50 <
 -31   3   1       10.20       72.69       33.10 <
 -29   3   1        6.10       18.44       35.20 <
 -27   3   1       74.80       79.42       24.30 o
 -25   3   1       12.70        4.32       18.80 <
 -23   3   1     1319.30     1478.80       43.40 o
 -21   3   1       61.80        8.89       18.50 o
 -19   3   1     2022.50     2059.28       51.80 o
 -17   3   1     2520.20     2382.06       61.80 o
 -15   3   1     1487.40     1629.90       39.40 o
 -13   3   1       18.90       14.83        9.60 <
 -11   3   1       28.40       16.73        6.20 o
  -9   3   1     2950.70     2774.84       61.40 o
  -7   3   1      295.30      263.07        8.50 o
  -5   3   1      961.60      960.52       23.00 o
  -3   3   1      255.70      267.25       10.70 o
  -1   3   1     5500.40     5602.04      123.60 o
   1   3   1     6571.20     6667.28      127.60 o
   3   3   1     2702.90     2431.11       52.20 o
   5   3   1      496.00      458.39       15.70 o
   7   3   1     2071.20     1743.85       39.70 o
   9   3   1     3505.50     3553.40       69.00 o
  11   3   1      478.50      483.21       17.80 o
  13   3   1      690.90      638.51       24.20 o
  15   3   1     5367.70     5343.09      114.40 o
  17   3   1      324.00      369.93       20.10 o
  19   3   1      652.60      838.65       28.00 o
  21   3   1       61.00       83.17       17.30 o
  23   3   1       -6.00       18.20       19.20 <
  25   3   1       -4.80       24.76       29.60 <
  27   3   1       34.00       27.12       40.70 <
  29   3   1       -1.60        7.35       47.50 <
 -30   4   1      136.50      134.69       43.00 o
 -28   4   1       40.60        7.06       33.10 <
 -26   4   1       57.50        0.00       36.30 <
 -24   4   1       18.80       48.45       29.60 <
 -22   4   1      293.80      340.61       25.30 o
 -20   4   1       34.50       44.11       15.50 <
 -18   4   1       -7.40        3.67       12.80 <
 -16   4   1      813.70      824.86       30.70 o
 -14   4   1      315.90      267.66       19.60 o
 -12   4   1     3375.60     3488.92       56.60 o
 -10   4   1     4722.00     4467.39       87.60 o
  -8   4   1      369.10      270.74       15.80 o
  -6   4   1      824.10      804.60       21.80 o
  -4   4   1     2508.80     2265.97       64.00 o
  -2   4   1      305.70      338.68       13.60 o
   0   4   1    12109.00    11694.11      256.00 o
   2   4   1       17.80        0.01        7.10 <
   4   4   1     9590.90     9245.69      222.50 o
   6   4   1     4854.90     4677.25      106.20 o
   8   4   1     2733.40     2628.75       55.20 o
  10   4   1      139.00      121.02        8.90 o
  12   4   1      774.20      770.36       22.10 o
  14   4   1      821.30      895.87       26.20 o
  16   4   1     4889.00     4776.84      106.10 o
  18   4   1       62.90       46.82       16.80 o
  20   4   1       39.10       31.54       24.40 <
  22   4   1      -49.80       26.07       22.80 <
  24   4   1       15.00        1.23       27.40 <
  26   4   1        9.80       26.81       37.50 <
  28   4   1       -7.70        6.59       47.50 <
 -29   5   1       30.60       52.23       20.40 <
 -27   5   1      -10.00       43.96       43.40 <
 -25   5   1      202.10      259.38       46.10 o
 -23   5   1       -7.90       25.72       17.30 <
 -21   5   1      138.90      189.77       19.20 o
 -19   5   1      127.60      119.98       13.70 o
 -17   5   1       16.50        9.13       12.30 <
 -15   5   1     1257.70     1183.36       39.50 o
 -13   5   1     1992.30     2042.33       41.00 o
 -11   5   1      138.20      192.85        9.40 o
  -9   5   1       26.40       26.38       11.40 <
  -7   5   1       38.40       27.05        8.70 o
  -5   5   1       84.50      100.20       10.60 o
  -3   5   1     1265.00     1244.76       41.10 o
  -1   5   1     2739.70     2609.57       70.10 o
   1   5   1     2198.20     2254.93       51.90 o
   3   5   1     1932.80     1960.62       46.40 o
   5   5   1       96.00       87.23       13.00 o
   7   5   1      250.30      188.32       16.00 o
   9   5   1      406.40      398.59       13.40 o
  11   5   1     1050.60     1114.70       31.60 o
  13   5   1      792.10      766.43       30.10 o
  15   5   1      100.60      115.26       10.40 o
  17   5   1        5.30        6.88       13.20 <
  19   5   1     2220.10     2363.84       58.50 o
  21   5   1       50.00       62.73       18.40 <
  23   5   1       -6.90        1.57       27.60 <
  25   5   1       36.40        7.70       31.50 <
  27   5   1       29.70      134.12       47.20 <
 -26   6   1      118.00      132.65       41.90 <
 -24   6   1      145.30      237.49       38.20 o
 -22   6   1       22.20       43.78       27.70 <
 -20   6   1       -3.50        0.89       31.10 <
 -18   6   1      946.60      915.27       56.10 o
 -16   6   1       75.40       72.60       20.10 o
 -14   6   1        8.60        0.04       17.90 <
 -12   6   1      430.50      543.86       15.20 o
 -10   6   1      673.50      630.30       29.80 o
  -8   6   1      272.90      332.23       19.40 o
  -6   6   1       61.00       67.28       14.70 o
  -4   6   1       10.40        7.18       10.70 <
  -2   6   1       97.40       45.87        7.30 o
   0   6   1      162.30      179.63       15.30 o
   2   6   1      353.30      285.35       17.10 o
   4   6   1      411.50      534.54       19.90 o
   6   6   1       78.60       57.51       14.20 o
   8   6   1      602.70      529.90       22.50 o
  10   6   1      408.00      456.46       13.20 o
  12   6   1      691.60      732.14       31.50 o
  14   6   1     1269.10     1137.24       42.80 o
  16   6   1     2984.30     3150.14       87.10 o
  18   6   1      154.20      154.80       31.70 o
  20   6   1      194.40      235.91       36.30 o
  22   6   1       15.90       35.96       32.30 <
  24   6   1      218.40      242.14       42.20 o
 -23   7   1       36.20      160.38       42.60 <
 -21   7   1       40.60       14.11       43.60 <
 -19   7   1      -26.90       15.65       38.40 <
 -17   7   1       42.70       83.78       35.80 <
 -15   7   1       48.20       57.63       30.10 <
 -13   7   1      232.70      230.38       13.00 o
 -11   7   1      141.60      127.04       21.50 o
  -9   7   1        3.70       19.19       18.80 <
  -7   7   1      187.30      159.38       20.50 o
  -5   7   1      299.20      310.21       25.40 o
  -3   7   1      102.70      106.39       16.50 o
  -1   7   1      182.70      184.83       10.30 o
   1   7   1        0.40       10.14       19.35 <
   3   7   1        1.90        3.52       13.50 <
   5   7   1       27.30       20.45       17.40 <
   7   7   1      -15.20        4.32       15.10 <
   9   7   1        7.90       12.94       19.10 <
  11   7   1       49.20       52.08       20.10 <
  13   7   1      301.80      364.58       39.90 o
  15   7   1     1104.10     1000.12       69.20 o
  17   7   1      130.40      109.58       40.70 o
  19   7   1      -17.00        3.81       38.90 <
  21   7   1      -19.80        6.80       43.50 <
 -20   8   1       17.60       70.73       36.80 <
 -18   8   1      193.90      171.62       40.40 o
 -16   8   1       98.00       72.53       43.30 <
 -14   8   1       34.30       51.55       40.60 <
 -12   8   1      -26.70        0.22       31.90 <
 -10   8   1       75.90        2.20       30.40 <
  -8   8   1      187.90      216.90       33.50 o
  -6   8   1       42.20       59.98       26.70 <
  -4   8   1      -17.50       11.51       19.90 <
  -2   8   1       32.00       36.24       25.90 <
   0   8   1      390.80      479.46       16.70 o
   2   8   1      227.00      353.82       35.00 o
   4   8   1       36.30       93.03       23.30 <
   6   8   1      299.00      316.07       36.00 o
   8   8   1       59.30       93.49       27.00 <
  10   8   1       31.40       51.07       32.10 <
  12   8   1       54.20        2.12       42.20 <
  14   8   1       22.50       46.83       34.00 <
  16   8   1      161.40      110.29       46.10 o
  18   8   1      107.50       90.34       48.10 <
 -15   9   1        4.90        0.27       34.30 <
 -13   9   1      260.70      203.49       54.60 o
 -11   9   1       21.20       36.60       44.90 <
  -9   9   1      -37.40       17.24       35.70 <
  -7   9   1       93.50       81.95       47.20 <
  -5   9   1      -11.20        5.61       33.00 <
  -3   9   1       -2.30        0.79       26.50 <
  -1   9   1       -3.10        0.28       16.20 <
   1   9   1       28.70       59.14       30.30 <
   3   9   1       14.60        0.05       56.50 <
   5   9   1       37.60       67.54       27.80 <
   7   9   1        6.20       29.89       31.50 <
   9   9   1       -9.40       16.09       34.90 <
  11   9   1      -10.80       35.53       45.90 <
  13   9   1       17.80        8.83       46.20 <
  -4  10   1      -56.50        9.83       49.50 <
  -2  10   1       17.80       40.14       17.90 <
   0  10   1       45.10      412.84       31.70 <
 -34   0   2      -43.60        0.66       65.70 <
 -32   0   2        7.30        2.15       32.30 <
 -30   0   2     1718.80     1824.95       70.70 o
 -28   0   2       36.80       56.87       23.00 <
 -26   0   2        7.30        1.11       14.20 <
 -24   0   2     1168.70     1207.67       47.70 o
 -22   0   2    11805.90    11284.61      282.50 o
 -20   0   2     1929.50     1789.15       57.50 o
 -18   0   2     1313.50     1155.99       42.60 o
 -16   0   2    41004.20    40144.90     1116.90 o
 -14   0   2    41933.11    42238.96     1031.10 o
 -12   0   2     5628.60     5395.08      152.30 o
 -10   0   2    21815.20    21845.85      553.90 o
  -4   0   2       -0.10        0.00        1.77 <
  -2   0   2       -4.40        0.00        1.10 <
   0   0   2       10.70        0.00        1.60 x
   2   0   2       -4.50        0.00        5.30 <
   8   0   2     7540.10     7580.81      215.70 o
  10   0   2     4471.70     4038.04      125.20 o
  12   0   2     4197.30     3927.57      132.70 o
  14   0   2     8993.40     8566.32      270.80 o
  16   0   2      490.40      456.06       29.20 o
  18   0   2      284.90      266.80       23.30 o
  20   0   2     1734.80     1794.16       70.60 o
  22   0   2       26.10        0.92       28.50 <
  24   0   2      133.50      133.38       35.90 o
  26   0   2      168.70      171.28       46.50 o
  28   0   2       31.00       53.46       25.90 <
  30   0   2      -19.70        0.07       47.10 <
 -33   1   2       45.90      146.96       37.30 <
 -31   1   2       56.40       17.35       21.50 <
 -29   1   2      990.40      995.85       42.70 o
 -27   1   2       -7.60       15.07       16.60 <
 -25   1   2       48.40       35.85       14.00 o
 -23   1   2     3172.90     3300.97       77.80 o
 -21   1   2     3203.90     3064.02       67.70 o
 -19   1   2      445.40      434.93       16.10 o
 -17   1   2     1973.40     1765.73       42.10 o
 -15   1   2    29337.50    28989.38      531.70 o
 -13   1   2     4752.40     4513.32       84.60 o
 -11   1   2       51.70       71.02        6.80 o
  -9   1   2     1599.60     1698.62       30.40 o
  -3   1   2    20924.40        0.00      827.00 x
  -1   1   2        0.10        0.00        1.39 <
   1   1   2    13764.20        0.00      780.60 x
   3   1   2       28.80        0.60        5.60 o
   5   1   2      475.40      455.57       14.40 o
   7   1   2      199.40      113.92       10.30 o
   9   1   2      430.50      496.44       15.60 o
  11   1   2       -9.90       12.06        6.50 <
  13   1   2       37.10       27.79        8.50 o
  15   1   2      969.30      934.87       28.90 o
  17   1   2      128.90      155.74       15.50 o
  19   1   2      880.90      881.87       36.00 o
  21   1   2      274.50      283.90       23.80 o
  23   1   2       38.70       53.57       15.00 <
  25   1   2      105.40      105.55       21.30 o
  27   1   2       16.80       23.32       21.20 <
  29   1   2       59.50      162.64       24.00 <
  31   1   2       61.40      324.19       30.30 <
 -32   2   2       34.80       30.20       32.80 <
 -30   2   2       -2.70       22.61       18.30 <
 -28   2   2       19.60        0.00       18.10 <
 -26   2   2      -13.80        0.59       13.10 <
 -24   2   2       82.90       84.96       12.80 o
 -22   2   2      171.40      182.21       13.80 o
 -20   2   2     3872.70     4032.33       80.10 o
 -18   2   2     4881.40     4945.54       95.60 o
 -16   2   2      220.10      220.38       11.80 o
 -14   2   2     3199.90     3132.59       63.60 o
 -12   2   2      374.10      344.37       11.20 o
 -10   2   2      691.40      659.79       16.60 o
  -8   2   2    19162.00    19619.53      334.20 o
  -6   2   2    15622.10    16051.00      314.20 o
  -4   2   2        2.80        6.09        4.00 <
  -2   2   2     9137.50     8906.46      178.10 o
   0   2   2     1222.50     1304.42       28.30 o
   2   2   2    15105.50    16272.16      281.90 o
   4   2   2       79.80       94.82        6.00 o
   6   2   2      108.00      112.85        7.30 o
   8   2   2     2494.40     2643.51       60.60 o
  10   2   2     1169.90     1183.82       26.80 o
  12   2   2     1324.40     1175.11       28.90 o
  14   2   2      264.50      215.54       11.50 o
  16   2   2     1599.80     1650.76       34.80 o
  18   2   2      100.90       71.70       11.10 o
  20   2   2      722.20      717.27       23.40 o
  22   2   2       35.70       24.68       11.50 o
  24   2   2        5.00        2.03       13.90 <
  26   2   2       49.00       70.80       20.10 <
  28   2   2       80.50       50.28       37.90 <
  30   2   2       15.90      129.26       25.30 <
 -31   3   2       54.70       11.07       43.30 <
 -29   3   2       -7.80        5.60       38.40 <
 -27   3   2      176.60      202.05       34.30 o
 -25   3   2       89.10       99.17       20.20 o
 -23   3   2       -7.00        2.45       14.10 <
 -21   3   2      190.50      160.56       20.50 o
 -19   3   2        7.80       12.60       16.20 <
 -17   3   2       17.40       31.77       13.50 <
 -15   3   2        9.50        1.13       10.20 <
 -13   3   2      878.30      885.04       21.80 o
 -11   3   2      238.40      263.60        9.60 o
  -9   3   2      851.80      753.94       18.20 o
  -7   3   2      378.40      373.44        9.40 o
  -5   3   2     1218.50     1351.65       27.00 o
  -3   3   2     5518.90     5322.34       99.40 o
  -1   3   2       14.80        0.01        6.10 <
   1   3   2    14932.50    14992.15      292.20 o
   3   3   2     6237.90     6003.40      103.60 o
   5   3   2      863.20      665.35       19.50 o
   7   3   2      951.40     1152.77       24.80 o
   9   3   2      203.00      174.26       10.30 o
  11   3   2      478.60      664.31       19.00 o
  13   3   2     1398.20     1358.94       37.60 o
  15   3   2       55.30       83.61       13.10 o
  17   3   2      638.40      571.53       26.60 o
  19   3   2     1857.90     1783.57       56.60 o
  21   3   2       48.00       70.59       19.60 <
  23   3   2       84.30      100.44       30.80 <
  25   3   2      -16.50        1.12       33.00 <
  27   3   2       12.60       48.79       33.80 <
  29   3   2      189.40      181.98       53.00 o
 -30   4   2       22.00       14.20       42.20 <
 -28   4   2      191.10      224.33       45.30 o
 -26   4   2       33.70       33.77       38.30 <
 -24   4   2      -12.10        0.00       18.30 <
 -22   4   2       87.70       82.30       20.30 o
 -20   4   2       93.80       69.10       16.50 o
 -18   4   2       59.60       45.13       15.80 o
 -16   4   2     1359.80     1309.63       40.40 o
 -14   4   2     2286.80     2398.24       44.60 o
 -12   4   2     1334.80     1395.10       30.00 o
 -10   4   2     3039.20     2860.24       64.30 o
  -8   4   2      123.10       87.54       10.70 o
  -6   4   2      513.00      404.13       18.40 o
  -4   4   2     8581.70     7827.53      169.50 o
  -2   4   2       16.00       42.97        6.60 <
   0   4   2      203.90      239.06       12.20 o
   2   4   2      237.90      283.80        8.70 o
   4   4   2     3424.00     2814.57       76.00 o
   6   4   2       39.40       57.32        8.10 o
   8   4   2        9.90        0.76        7.20 <
  10   4   2       12.00        9.98        7.40 <
  12   4   2        3.70        6.03        8.10 <
  14   4   2     1804.90     1792.31       41.10 o
  16   4   2     1108.80      977.63       29.50 o
  18   4   2      343.10      279.09       20.40 o
  20   4   2        0.30        4.22       21.03 <
  22   4   2        9.10       50.04       28.80 <
  24   4   2       13.80       11.80       29.80 <
  26   4   2      -25.10        5.31       44.50 <
  28   4   2      -13.40       20.92       56.70 <
 -29   5   2       69.30      162.79       31.40 <
 -27   5   2       25.70        2.46       39.90 <
 -25   5   2       82.20       14.63       42.20 <
 -23   5   2        2.90       20.78       28.90 <
 -21   5   2       97.70       81.81       24.60 o
 -19   5   2      146.10      181.79       12.90 o
 -17   5   2      143.80      132.84       11.90 o
 -15   5   2     5404.50     5308.25      113.20 o
 -13   5   2     2754.50     2851.80       52.90 o
 -11   5   2     1054.00     1048.05       29.10 o
  -9   5   2        7.50        4.34        9.90 <
  -7   5   2      419.60      401.44       18.20 o
  -5   5   2       46.30       34.09        9.50 o
  -3   5   2       15.10       16.96        4.40 o
  -1   5   2     2313.60     2229.77       61.00 o
   1   5   2       42.50       88.93        9.70 o
   3   5   2      325.70      290.63       16.70 o
   5   5   2     1432.70     1378.03       39.30 o
   7   5   2     3540.00     3610.56       76.80 o
   9   5   2      212.40      189.78       17.00 o
  11   5   2     1668.90     1638.89       44.20 o
  13   5   2     1223.40     1230.99       39.80 o
  15   5   2      545.00      571.75       21.10 o
  17   5   2      197.40      245.69       16.50 o
  19   5   2        6.20       32.03       15.90 <
  21   5   2       91.30       85.56       19.50 o
  23   5   2       70.10      124.77       40.00 <
  25   5   2      224.60      220.94       42.60 o
  27   5   2       28.00        0.18       45.50 <
 -26   6   2       15.20       25.08       47.40 <
 -24   6   2       57.80       64.80       43.30 <
 -22   6   2      -37.50        7.51       24.70 <
 -20   6   2       48.10       46.76       30.50 <
 -18   6   2      343.10      389.26       32.00 o
 -16   6   2        7.30        1.38       16.70 <
 -14   6   2      356.10      340.19       14.50 o
 -12   6   2      310.00      281.93       17.40 o
 -10   6   2      120.80      133.17       15.80 o
  -8   6   2       45.80       55.09       17.40 <
  -6   6   2      102.30      128.85       17.20 o
  -4   6   2      681.50      639.05       29.30 o
  -2   6   2      161.70      132.46       10.00 o
   0   6   2     3837.20     3885.26       96.90 o
   2   6   2     1535.40     1381.24       42.40 o
   4   6   2      143.50      170.25       16.50 o
   6   6   2      497.20      556.97       25.30 o
   8   6   2     2629.70     2492.81       57.80 o
  10   6   2     2517.70     2445.73       65.30 o
  12   6   2       61.80       71.97       20.00 o
  14   6   2     1537.70     1484.40       52.30 o
  16   6   2     1270.10     1354.39       59.90 o
  18   6   2      291.20      369.82       36.20 o
  20   6   2      -40.10        2.11       39.20 <
  22   6   2      260.40      268.48       49.00 o
  24   6   2       79.20       72.84       47.90 <
 -23   7   2      129.40      186.35       43.90 <
 -21   7   2       87.30       77.35       41.60 <
 -19   7   2       15.50       63.68       24.00 <
 -17   7   2      131.90       98.50       33.20 o
 -15   7   2       -0.60        0.07        8.52 <
 -13   7   2      100.60      176.90       11.90 o
 -11   7   2      167.70      197.91       20.60 o
  -9   7   2      100.20      120.11       20.30 o
  -7   7   2       80.90       38.62       16.60 o
  -5   7   2      109.50      140.25       16.80 o
  -3   7   2       -3.20        0.02       13.20 <
  -1   7   2      299.20      338.50       14.20 o
   1   7   2     1894.40     2163.71       60.70 o
   3   7   2      161.30      254.33       19.40 o
   5   7   2        2.80        5.16       13.50 <
   7   7   2      168.80      209.25       20.00 o
   9   7   2      519.60      576.00       14.00 o
  11   7   2      121.20      164.28       29.20 o
  13   7   2      244.80      318.31       35.10 o
  15   7   2      273.10      314.49       40.80 o
  17   7   2      428.80      598.01       46.10 o
  19   7   2      -18.30        1.46       27.40 <
  21   7   2      193.00      186.06       37.40 o
 -20   8   2      147.90       57.34       40.00 o
 -18   8   2       37.60        0.65       44.20 <
 -16   8   2       16.40        0.98       36.20 <
 -14   8   2       35.50        6.61       32.20 <
 -12   8   2       72.00       72.94       33.10 <
 -10   8   2       71.60       83.98       28.20 <
  -8   8   2        3.20       35.64       25.00 <
  -6   8   2       31.90       21.08       27.80 <
  -4   8   2       75.20       90.33       28.60 <
  -2   8   2       74.00       62.15       31.40 <
   0   8   2       11.80       25.94        9.40 <
   2   8   2       52.80       66.06       14.10 o
   4   8   2       19.00       52.70       28.80 <
   6   8   2      208.10      239.10       35.30 o
   8   8   2       -3.20        3.85       39.30 <
  10   8   2       70.30      225.13       28.20 <
  12   8   2        6.50        0.01       32.20 <
  14   8   2       63.10       28.86       29.70 <
  16   8   2       70.80       77.96       43.00 <
  18   8   2      -36.10       32.41       37.70 <
 -15   9   2      112.60       96.44       40.10 <
 -13   9   2       53.10       25.53       45.60 <
 -11   9   2      150.50      178.26       46.90 o
  -9   9   2      123.40       34.19       44.10 <
  -7   9   2      157.80      160.09       43.20 o
  -5   9   2       33.50       46.13       24.90 <
  -3   9   2       -6.80        1.82       15.80 <
  -1   9   2      -19.00       13.55       15.00 <
   1   9   2       93.10       56.21       32.20 <
   3   9   2       67.30       98.46       33.10 <
   5   9   2       13.50       11.99       38.30 <
   7   9   2      105.80      150.36       41.50 <
   9   9   2       60.60       76.69       36.80 <
  11   9   2       63.10       69.90       44.20 <
  13   9   2      -22.20       41.32       64.70 <
  -4  10   2      -29.90        1.98       19.70 <
  -2  10   2       -0.20       52.71       13.24 <
   0  10   2        1.10       74.92       22.90 <
 -33   1   3       63.40      131.05       30.70 <
 -31   1   3      209.70      279.59       21.70 o
 -29   1   3       32.60       36.98       19.00 <
 -27   1   3      364.20      448.80       18.60 o
 -25   1   3      194.10      196.48       14.40 o
 -23   1   3      304.70      349.69       14.90 o
 -21   1   3       14.20        6.64       10.60 <
 -19   1   3      124.80      147.03       13.20 o
 -17   1   3      387.80      378.10       15.00 o
 -15   1   3     1515.60     1388.20       32.20 o
 -13   1   3      499.50      404.05       12.80 o
 -11   1   3      142.60      172.88        8.30 o
  -9   1   3    18297.10    18415.89      312.30 o
  -7   1   3      645.70      540.22       12.40 o
  -5   1   3    20571.30    21595.53      347.40 o
  -3   1   3     1368.40     1322.15       23.50 o
  -1   1   3     8316.30     9999.78      150.40 o
   5   1   3     9278.60     9778.83      192.90 o
   7   1   3       83.40      126.60        6.90 o
   9   1   3      106.80      103.09        9.50 o
  11   1   3      834.90      735.80       24.10 o
  13   1   3       37.60       35.12       10.30 o
  15   1   3      847.80      940.67       28.30 o
  17   1   3      278.30      284.15       18.10 o
  19   1   3       15.30       23.06       12.70 <
  21   1   3      143.30      202.51       19.90 o
  23   1   3       64.60       99.13       13.80 o
  25   1   3       53.50       36.26       21.30 <
  27   1   3       18.50       13.30       16.60 <
  29   1   3      106.70      260.85       38.60 <
 -34   2   3      -15.90        1.17       14.40 <
 -32   2   3      149.90      221.15       45.00 o
 -30   2   3      166.60      186.47       23.70 o
 -28   2   3       51.80       79.36       15.20 o
 -26   2   3        3.70        7.39       10.80 <
 -24   2   3      836.90      855.30       30.30 o
 -22   2   3      137.60      185.92       12.60 o
 -20   2   3      876.90      859.11       25.20 o
 -18   2   3       95.60      124.36       10.80 o
 -16   2   3       71.00       57.66        9.00 o
 -14   2   3     1439.30     1403.42       31.90 o
 -12   2   3     2537.90     2498.30       47.00 o
 -10   2   3      998.50      906.78       22.50 o
  -8   2   3     1117.30     1028.64       23.90 o
  -6   2   3    11054.40    11247.38      233.40 o
  -4   2   3    13877.40    14723.49      265.50 o
  -2   2   3      458.00      590.87       12.00 o
   0   2   3     3320.10     3703.76       64.70 o
   2   2   3      723.60      772.75       15.60 o
   4   2   3       76.20       86.48        6.00 o
   6   2   3      790.00      750.82       17.80 o
   8   2   3      103.50      115.71        8.70 o
  10   2   3     1018.40      958.79       27.90 o
  12   2   3      873.90      970.66       26.60 o
  14   2   3      112.80      101.34        8.80 o
  16   2   3     1339.00     1420.70       35.50 o
  18   2   3      623.10      625.70       21.90 o
  20   2   3      522.90      496.53       19.70 o
  22   2   3       79.80       87.55       11.70 o
  24   2   3      186.50      229.23       18.90 o
  26   2   3        6.50       10.69       17.50 <
  28   2   3      136.30      133.22       36.10 o
  30   2   3       48.30      239.08       21.20 <
 -33   3   3      133.80      217.14       48.40 <
 -31   3   3        5.70       14.92       34.60 <
 -29   3   3      100.90      112.96       28.10 o
 -27   3   3      139.60      128.52       32.60 o
 -25   3   3       33.70       87.83       17.00 <
 -23   3   3      204.00      209.35       20.90 o
 -21   3   3      243.80      246.75       20.00 o
 -19   3   3     1026.10     1141.61       31.00 o
 -17   3   3      950.10      875.80       35.50 o
 -15   3   3     1037.10     1013.03       29.70 o
 -13   3   3        9.30        9.04        5.70 <
 -11   3   3       86.70      101.49        7.40 o
  -9   3   3    16996.40    16639.05      302.10 o
  -7   3   3     5135.60     5151.94       88.30 o
  -5   3   3    13079.70    12392.89      249.40 o
  -3   3   3     1819.10     1660.94       40.10 o
  -1   3   3      467.30      566.78       13.70 o
   1   3   3    24232.60    24656.93      483.80 o
   3   3   3     4513.20     4583.73       76.80 o
   5   3   3      878.70      862.61       24.60 o
   7   3   3       66.30       66.72        6.10 o
   9   3   3       13.60        7.45        6.90 <
  11   3   3       15.80       19.11        7.40 <
  13   3   3      302.90      310.46       19.50 o
  15   3   3      876.40      881.14       30.60 o
  17   3   3     1485.40     1508.77       44.60 o
  19   3   3       89.40      156.43       16.80 o
  21   3   3       83.20       88.16       18.30 o
  23   3   3      220.90      267.42       35.80 o
  25   3   3      242.00      193.48       42.40 o
  27   3   3       -1.60        2.98       30.30 <
  29   3   3      160.20      222.91       54.80 <
 -32   4   3       -5.80       30.84       39.10 <
 -30   4   3      113.30      103.41       44.40 <
 -28   4   3      -34.30       33.35       41.30 <
 -26   4   3       10.70        5.89       21.40 <
 -24   4   3      628.90      727.39       41.30 o
 -22   4   3      307.30      309.99       22.90 o
 -20   4   3       19.50       13.88       13.90 <
 -18   4   3       41.80       31.59       13.90 o
 -16   4   3      630.30      608.73       21.20 o
 -14   4   3     3376.00     3303.17       70.80 o
 -12   4   3      125.60      156.27        8.50 o
 -10   4   3      479.00      463.55       17.60 o
  -8   4   3     2535.50     2317.79       50.90 o
  -6   4   3    10092.30     9487.46      186.70 o
  -4   4   3      192.50      155.88       11.70 o
  -2   4   3     1310.30     1129.01       29.50 o
   0   4   3     2519.50     2382.80       71.70 o
   2   4   3     6077.60     5748.21      121.90 o
   4   4   3      530.40      612.71       16.60 o
   6   4   3       89.70       79.05       13.30 o
   8   4   3      563.80      599.62       21.00 o
  10   4   3     5246.10     5318.77       97.00 o
  12   4   3       -4.30        1.29        8.20 <
  14   4   3     2667.40     2629.20       55.30 o
  16   4   3      790.40      887.10       24.30 o
  18   4   3      106.10      145.03       17.40 o
  20   4   3      399.80      502.61       26.10 o
  22   4   3      273.20      279.43       25.90 o
  24   4   3      -31.20        0.17       27.00 <
  26   4   3       26.50        6.75       43.10 <
  28   4   3       95.40       15.54       44.40 <
 -29   5   3       -6.40        8.56       38.60 <
 -27   5   3       38.20       36.07       43.90 <
 -25   5   3       28.60       52.01       31.10 <
 -23   5   3       15.40       14.94       22.00 <
 -21   5   3       34.20       68.04       19.50 <
 -19   5   3       90.40       79.87       19.10 o
 -17   5   3       15.60        4.56        7.90 <
 -15   5   3      250.50      268.91       13.30 o
 -13   5   3      289.10      350.93       14.00 o
 -11   5   3     1748.60     1647.53       43.60 o
  -9   5   3      107.40       86.31       15.60 o
  -7   5   3      170.80      142.08       12.90 o
  -5   5   3     2256.00     2284.04       48.50 o
  -3   5   3     1064.70     1161.63       24.60 o
  -1   5   3      346.10      337.78       16.10 o
   1   5   3      194.10      217.52        9.60 o
   3   5   3     1736.00     1642.30       48.20 o
   5   5   3     2444.50     2485.76       52.10 o
   7   5   3      121.70      124.60       13.80 o
   9   5   3     1225.30     1185.92       37.40 o
  11   5   3      917.90      698.27       33.50 o
  13   5   3       92.60      109.34       18.20 o
  15   5   3        8.20        2.32       11.20 <
  17   5   3      176.70      202.26       16.30 o
  19   5   3      124.40      132.91       19.40 o
  21   5   3       48.90       21.78       32.90 <
  23   5   3        6.60       22.28       29.20 <
  25   5   3      378.70      355.78       44.10 o
 -28   6   3      179.80      172.63       55.90 o
 -26   6   3       74.80       62.40       46.10 <
 -24   6   3       -0.90        0.95       71.34 <
 -22   6   3       37.20       81.77       34.00 <
 -20   6   3      141.30      148.29       32.10 o
 -18   6   3      160.30      255.28       21.70 o
 -16   6   3     1154.00     1306.53       34.00 o
 -14   6   3     3859.30     3846.17       76.70 o
 -12   6   3     1007.10      923.17       34.80 o
 -10   6   3     1093.30     1087.46       35.70 o
  -8   6   3      393.20      417.96       25.10 o
  -6   6   3      861.40      866.55       32.30 o
  -4   6   3     3675.00     3619.64       88.40 o
  -2   6   3      587.70      485.48       19.40 o
   0   6   3      154.40      149.29       16.90 o
   2   6   3     1664.00     1770.66       44.50 o
   4   6   3     1409.30     1351.08       45.60 o
   6   6   3      849.60      909.35       25.00 o
   8   6   3      372.70      381.95       24.40 o
  10   6   3     2071.30     1865.75       61.10 o
  12   6   3      676.80      643.38       37.90 o
  14   6   3       87.60       93.96       22.90 o
  16   6   3       97.30      137.58       46.50 <
  18   6   3       -9.70        0.00       32.00 <
  20   6   3      579.40      612.60       51.80 o
  22   6   3      405.30      377.63       51.80 o
  24   6   3       27.20       16.70       42.70 <
 -25   7   3      128.60       47.31       54.30 <
 -23   7   3       79.70       87.20       47.90 <
 -21   7   3      189.20      137.37       42.40 o
 -19   7   3       71.40       72.12       32.60 <
 -17   7   3       24.90       35.15       34.60 <
 -15   7   3      118.20      110.50       14.20 o
 -13   7   3      -21.90       37.03       16.60 <
 -11   7   3       77.00       78.85       18.10 o
  -9   7   3      250.40      229.26       22.10 o
  -7   7   3       -5.10        0.23       17.00 <
  -5   7   3       78.30       31.67       15.50 o
  -3   7   3       93.90      142.51       17.40 o
  -1   7   3       28.50       40.62        9.20 o
   1   7   3       51.50       43.53       12.50 o
   3   7   3       13.50       11.96       15.60 <
   5   7   3       37.50       39.11       10.80 o
   7   7   3       49.20       26.22       10.20 o
   9   7   3      179.00      175.44       23.40 o
  11   7   3       67.00       23.81       41.30 <
  13   7   3       93.70       93.34       34.70 <
  15   7   3       -2.00        0.10       35.80 <
  17   7   3      105.90      107.73       39.80 <
  19   7   3      252.70      297.85       46.80 o
  21   7   3       42.10      144.26       50.50 <
 -20   8   3      179.20      136.92       38.40 o
 -18   8   3      -16.70        5.12       41.50 <
 -16   8   3      305.80      237.33       43.40 o
 -14   8   3      100.70       86.24       40.00 <
 -12   8   3      279.80      179.84       40.70 o
 -10   8   3       54.30       85.97       32.20 <
  -8   8   3       39.20       36.61       24.60 <
  -6   8   3      153.20      189.48       28.90 o
  -4   8   3      158.90      152.36       29.70 o
  -2   8   3      -34.00        0.74       17.80 <
   0   8   3      492.70      586.55       25.20 o
   2   8   3       64.60       48.85       17.30 o
   4   8   3      326.50      340.87       37.70 o
   6   8   3      267.50      246.23       37.10 o
   8   8   3      195.00      227.35       37.10 o
  10   8   3      317.40      324.04       44.20 o
  12   8   3      169.30      117.95       39.40 o
  14   8   3        0.80        3.79       57.78 <
  16   8   3      -36.00        1.82       44.50 <
 -15   9   3       27.40       45.37       27.10 <
 -13   9   3       14.30       11.97       46.40 <
 -11   9   3      110.40       82.00       46.30 <
  -9   9   3       47.60       29.35       42.50 <
  -7   9   3       22.30       25.51       29.80 <
  -5   9   3      -16.20        2.22       23.50 <
  -3   9   3      246.40      191.34       35.20 o
  -1   9   3       19.80        3.36       21.70 <
   1   9   3      -12.40        0.01       28.20 <
   3   9   3        9.50        0.18       35.50 <
   5   9   3        7.80        5.39       31.50 <
   7   9   3       70.70       68.22       31.60 <
   9   9   3       58.40       43.46       35.50 <
  11   9   3      -13.80       18.94       40.60 <
  -4  10   3       -0.80       23.20       36.85 <
  -2  10   3        7.50      112.30       15.80 <
   0  10   3      -15.00        1.92       19.50 <
 -34   0   4      197.50      345.50       39.10 o
 -32   0   4      671.10      755.17       43.80 o
 -30   0   4     2795.60     3080.29       97.70 o
 -28   0   4     3519.30     3941.80      118.00 o
 -26   0   4      755.70      686.78       39.30 o
 -24   0   4     8742.30     8042.42      202.40 o
 -22   0   4    12587.60    12492.65      290.20 o
 -20   0   4     2808.30     2692.68       75.20 o
 -18   0   4      158.90      121.95       13.60 o
 -16   0   4     8720.90     7941.47      216.90 o
 -14   0   4    15312.60    15564.58      327.60 o
 -12   0   4     5204.30     5394.43      123.80 o
 -10   0   4     4251.60     4139.86      106.80 o
  -8   0   4       10.50       15.67        4.30 <
  -6   0   4     6084.10     6545.70      137.60 o
  -4   0   4    20403.80    21167.08      635.20 o
  -2   0   4     8760.50    10039.18      265.00 o
   0   0   4    28224.90    30630.11      805.10 o
   2   0   4    53656.70    59061.36     2262.70 o
   4   0   4    15966.20    16585.28      484.70 o
   6   0   4    36219.60    36511.95     1067.30 o
   8   0   4      354.40      225.46       18.10 o
  10   0   4    13191.20    12328.70      439.40 o
  12   0   4      167.20      168.48       23.80 o
  14   0   4      875.60      790.23       38.00 o
  16   0   4       40.80        7.35       20.60 <
  18   0   4      831.80      616.45      109.10 o
  20   0   4        9.80       14.70       28.30 <
  22   0   4       40.20        5.54       28.70 <
  24   0   4      -39.50        5.83       40.80 <
  26   0   4      440.20      506.75       57.90 o
  28   0   4       -8.90        9.42       54.50 <
  30   0   4      130.60       91.55       68.00 <
 -35   1   4      -55.00       16.65       40.50 <
 -33   1   4       -3.30       14.28       20.80 <
 -31   1   4      381.40      510.10       29.10 o
 -29   1   4     2023.00     2174.73       60.20 o
 -27   1   4      245.60      243.52       17.10 o
 -25   1   4       -2.80        3.90       10.30 <
 -23   1   4     2812.60     2608.56       53.80 o
 -21   1   4      828.80      967.80       22.40 o
 -19   1   4       26.40       69.42        7.70 o
 -17   1   4      493.20      472.75       14.90 o
 -15   1   4     1138.00      974.95       22.00 o
 -13   1   4     1591.10     1476.69       29.70 o
 -11   1   4       60.70       43.82        5.10 o
  -9   1   4     7068.80     7183.36      116.50 o
  -7   1   4    21336.50    22510.00      388.20 o
  -5   1   4    39326.50    42477.32     1812.20 o
  -3   1   4      385.70      311.23        7.90 o
   1   1   4    18678.90    19449.41      302.30 o
   5   1   4     1562.60     1716.39       32.60 o
   7   1   4      953.20      948.89       23.20 o
   9   1   4      777.90      693.18       22.50 o
  11   1   4      486.70      505.77       17.90 o
  13   1   4       27.90       25.29       10.50 <
  15   1   4        9.00        2.33        9.00 <
  17   1   4      413.80      498.77       20.50 o
  19   1   4      157.80      217.10       18.10 o
  21   1   4       46.30       14.98       19.30 <
  23   1   4      142.50      290.06       24.80 o
  25   1   4       76.40      107.38       23.00 o
  27   1   4       11.50       17.66       20.10 <
  29   1   4       -2.70      173.56       16.40 <
 -34   2   4        3.70       26.11       28.50 <
 -32   2   4       30.80       49.21       38.80 <
 -30   2   4      167.80      193.21       20.30 o
 -28   2   4      189.60      290.15       16.70 o
 -26   2   4       15.60       11.04       10.60 <
 -24   2   4     1034.90     1078.20       30.30 o
 -22   2   4      388.90      435.31       17.20 o
 -20   2   4      494.70      492.86       16.50 o
 -18   2   4       15.60       19.83        8.40 <
 -16   2   4     1248.10     1135.67       27.40 o
 -14   2   4    13110.00    12468.91      203.30 o
 -12   2   4    25030.60    23692.97      400.30 o
 -10   2   4     1067.30     1121.01       22.90 o
  -8   2   4     3219.10     2864.92       57.50 o
  -6   2   4     3114.90     3275.93       66.50 o
  -4   2   4    11020.20    11584.89      180.30 o
  -2   2   4     2527.70     2549.13       43.60 o
   0   2   4      489.40      442.11       11.00 o
   2   2   4     2269.90     2029.23       44.80 o
   4   2   4     5400.40     5804.04       89.40 o
   6   2   4     2352.00     2112.04       39.90 o
   8   2   4       49.80       43.60        7.50 o
  10   2   4      381.20      341.14       15.70 o
  12   2   4     2292.00     2114.09       52.30 o
  14   2   4      610.30      603.60       23.20 o
  16   2   4       65.30       72.01       13.60 o
  18   2   4       -0.90       10.55       16.51 <
  20   2   4      540.90      511.35       23.30 o
  22   2   4       36.10       33.65       13.70 <
  24   2   4      276.80      259.49       24.00 o
  26   2   4       52.30       33.90       39.80 <
  28   2   4       -3.20       74.68       11.50 <
 -33   3   4      -52.00       39.50       44.00 <
 -31   3   4       25.40       31.51       36.70 <
 -29   3   4       17.70        5.03       27.60 <
 -27   3   4       -4.70       44.70       25.00 <
 -25   3   4      247.50      267.29       21.10 o
 -23   3   4       37.10       74.87       16.00 <
 -21   3   4       80.40       58.60       17.10 o
 -19   3   4      364.30      351.85       21.60 o
 -17   3   4      144.90      125.87       15.80 o
 -15   3   4     1237.20     1221.51       27.50 o
 -13   3   4     4675.70     4145.60       79.10 o
 -11   3   4      254.40      192.36        9.70 o
  -9   3   4      914.60      719.57       23.50 o
  -7   3   4      398.00      388.00       10.70 o
  -5   3   4      611.00      727.24       18.50 o
  -3   3   4     1283.00     1332.99       27.60 o
  -1   3   4      707.30      475.36       14.90 o
   1   3   4      275.70      327.88        8.10 o
   3   3   4       69.10       56.38        5.00 o
   5   3   4     4305.50     4199.45       72.40 o
   7   3   4     8097.00     7817.25      159.20 o
   9   3   4       25.80       15.32        8.00 o
  11   3   4      111.40       97.28       11.30 o
  13   3   4      127.90      119.67       14.80 o
  15   3   4        1.30        4.64       11.60 <
  17   3   4       68.90       78.46       17.40 o
  19   3   4       -0.40        0.23       23.27 <
  21   3   4        3.60       68.77       20.50 <
  23   3   4      340.20      311.40       51.20 o
  25   3   4      108.80      130.97       41.10 <
  27   3   4      -21.80        2.10       49.30 <
 -32   4   4       61.10        0.58       49.50 <
 -30   4   4       33.00        3.34       43.30 <
 -28   4   4      293.00      303.27       40.30 o
 -26   4   4      333.60      378.63       35.60 o
 -24   4   4       69.60       97.67       19.70 o
 -22   4   4       23.00       27.85       17.50 <
 -20   4   4      146.70      145.90       17.70 o
 -18   4   4       45.50       39.34       10.70 o
 -16   4   4     1179.20     1103.40       33.50 o
 -14   4   4       30.70       35.65        7.80 o
 -12   4   4       -0.40        2.08        8.47 <
 -10   4   4     7245.20     7253.66      142.50 o
  -8   4   4      496.80      579.16       17.50 o
  -6   4   4      192.10      265.65       12.40 o
  -4   4   4       24.10       34.94        5.10 o
  -2   4   4     2985.50     2910.40       55.20 o
   0   4   4     1901.50     1731.67       52.70 o
   2   4   4     2796.40     2560.38       52.00 o
   4   4   4      166.40      219.51        8.10 o
   6   4   4     1074.90     1068.64       30.10 o
   8   4   4       17.90       54.52       10.50 <
  10   4   4      986.10      957.83       28.50 o
  12   4   4       -0.70       21.58       13.72 <
  14   4   4       63.10       72.96       12.60 o
  16   4   4      476.00      493.83       22.30 o
  18   4   4      144.60      123.93       17.70 o
  20   4   4     1111.70     1132.04       46.70 o
  22   4   4      313.30      376.40       25.00 o
  24   4   4       60.20       15.93       42.40 <
  26   4   4       -6.20       17.20       35.50 <
 -31   5   4       65.20       62.34       47.20 <
 -29   5   4      120.40       95.45       42.80 <
 -27   5   4      -18.60       17.68       24.90 <
 -25   5   4       27.70       17.68       28.90 <
 -23   5   4      -36.30        0.77       26.30 <
 -21   5   4       27.10        2.91       19.10 <
 -19   5   4      207.50      228.10       22.70 o
 -17   5   4      732.30      835.68       24.00 o
 -15   5   4     2921.20     2811.46       56.10 o
 -13   5   4      200.30      161.90       14.90 o
 -11   5   4      781.20      775.81       27.30 o
  -9   5   4        4.90        5.49       11.10 <
  -7   5   4     1302.00     1393.56       32.00 o
  -5   5   4       60.80       78.09       11.90 o
  -3   5   4     1622.10     1653.58       37.00 o
  -1   5   4      443.00      467.29       15.30 o
   1   5   4        0.10        1.54        3.54 <
   3   5   4       27.00       16.40        8.90 o
   5   5   4      397.50      376.01       14.10 o
   7   5   4      130.60      100.28       15.80 o
   9   5   4      606.10      578.59       23.00 o
  11   5   4      880.80      770.44       34.50 o
  13   5   4       71.20       59.53       17.00 o
  15   5   4        6.90       14.80       12.40 <
  17   5   4      383.40      388.10       21.70 o
  19   5   4      698.40      757.20       48.30 o
  21   5   4       61.00       38.79       33.20 <
  23   5   4       14.40       47.04       39.60 <
  25   5   4       72.40      111.97       51.40 <
 -28   6   4       57.30        5.33       50.30 <
 -26   6   4        5.30        4.17       48.70 <
 -24   6   4      -20.00        0.01       39.50 <
 -22   6   4       34.50       31.56       28.40 <
 -20   6   4      -43.10        8.93       25.90 <
 -18   6   4      117.80      168.98       11.20 o
 -16   6   4      150.60      168.44       20.30 o
 -14   6   4     2396.30     2484.67       51.90 o
 -12   6   4      111.00      102.03       16.60 o
 -10   6   4      146.30      145.80       17.70 o
  -8   6   4     2870.80     2873.48       65.40 o
  -6   6   4     5107.90     5147.49      108.00 o
  -4   6   4      577.10      603.78       25.50 o
  -2   6   4     3792.50     3703.95       70.40 o
   0   6   4     3662.50     3758.33       63.10 o
   2   6   4     2640.70     2754.41       54.80 o
   4   6   4       54.40       66.87        9.80 o
   6   6   4     1823.10     1930.29       40.70 o
   8   6   4     1992.00     1861.74       51.60 o
  10   6   4      226.00      263.70       21.10 o
  12   6   4       68.00       26.95       21.10 o
  14   6   4      298.30      309.90       27.30 o
  16   6   4       29.40       11.86       22.60 <
  18   6   4      459.30      472.09       44.40 o
  20   6   4       23.10        0.17       33.30 <
  22   6   4       55.50       34.29       38.60 <
 -25   7   4       53.70       49.86       49.30 <
 -23   7   4      134.70       24.81       53.60 <
 -21   7   4       68.60       49.25       44.70 <
 -19   7   4       48.70        6.00       27.50 <
 -17   7   4       38.90       12.22       12.90 o
 -15   7   4       47.30        1.19       37.10 <
 -13   7   4       83.00       85.13       12.50 o
 -11   7   4      358.20      314.56       22.10 o
  -9   7   4       24.80        0.00       15.30 <
  -7   7   4      348.80      416.50       22.70 o
  -5   7   4     2457.20     2514.14       63.80 o
  -3   7   4        2.00        7.98       13.50 <
  -1   7   4      339.20      415.06       13.30 o
   1   7   4      484.60      565.87       14.90 o
   3   7   4      796.70      854.61       27.30 o
   5   7   4     1400.50     1509.16       36.40 o
   7   7   4     2066.60     2249.41       55.90 o
   9   7   4      441.80      618.79       30.70 o
  11   7   4       95.80      163.56       25.20 o
  13   7   4       20.20        0.39       25.80 <
  15   7   4       64.60       85.74       35.70 <
  17   7   4      200.30      158.01       42.60 o
  19   7   4      -11.60        0.71       43.30 <
 -22   8   4       37.10        6.86       73.00 <
 -20   8   4       -6.90        0.18       40.90 <
 -18   8   4       44.40       38.05       40.10 <
 -16   8   4       16.50        7.49       35.20 <
 -14   8   4       17.20        0.19       30.60 <
 -12   8   4       37.40       27.38       33.10 <
 -10   8   4       54.40       22.99       25.80 <
  -8   8   4       46.00        8.04       26.80 <
  -6   8   4       -8.90       10.28       26.70 <
  -4   8   4       -4.20       15.88       26.70 <
  -2   8   4       20.40       21.27       10.30 <
   0   8   4       13.20        0.04       14.80 <
   2   8   4      107.60      155.72       15.20 o
   4   8   4       45.00       31.66       12.50 o
   6   8   4      407.70      472.55       42.80 o
   8   8   4       15.00        1.59       25.30 <
  10   8   4       88.10      141.93       36.50 <
  12   8   4       37.40       10.31       36.90 <
  14   8   4       38.00       14.18       38.70 <
  16   8   4       60.60       61.53       51.80 <
 -15   9   4       35.80       23.26       48.80 <
 -13   9   4      273.50      116.31       43.80 o
 -11   9   4       57.90       63.01       41.20 <
  -9   9   4       55.90       68.44       34.30 <
  -7   9   4       18.20       27.62       33.30 <
  -5   9   4        0.60       19.37       30.98 <
  -3   9   4       -1.90        7.42       20.20 <
  -1   9   4       50.80       53.43       25.40 <
   1   9   4       20.50       13.80       27.70 <
   3   9   4       96.30       47.26       39.30 <
   5   9   4       35.20        4.89       41.80 <
   7   9   4      212.70      211.04       49.80 o
   9   9   4       12.80       25.18       48.20 <
  11   9   4        7.30       66.12       38.80 <
 -35   1   5       45.90       17.31       34.70 <
 -33   1   5       17.50        0.25       20.50 <
 -31   1   5       17.60       59.93       20.00 <
 -29   1   5     1379.60     1402.43       37.20 o
 -27   1   5     3696.10     3796.41       70.60 o
 -25   1   5        3.60        0.00       11.80 <
 -23   1   5        3.50        0.41        8.90 <
 -21   1   5      290.60      297.67       13.90 o
 -19   1   5      430.20      402.12       13.80 o
 -17   1   5     2752.10     2628.75       47.90 o
 -15   1   5      113.30      138.24        8.00 o
 -13   1   5      221.20      215.47        7.50 o
 -11   1   5     1091.80      975.49       18.80 o
  -9   1   5     2750.00     2837.29       41.70 o
  -7   1   5     2233.40     2539.70       35.80 o
  -5   1   5     5686.10     6184.92       97.20 o
  -3   1   5       49.80       59.44        2.60 o
  -1   1   5      602.30      652.03       11.40 o
   1   1   5     4177.30     3958.03       73.80 o
   3   1   5     7325.30     7409.84      146.70 o
   5   1   5     7650.90     8021.00      142.30 o
   7   1   5     2738.30     2728.82       56.50 o
   9   1   5     1306.80     1330.01       33.30 o
  11   1   5      735.30      783.72       26.00 o
  13   1   5     1783.20     1716.28       44.10 o
  15   1   5      479.10      513.76       21.90 o
  17   1   5      267.40      259.87       20.20 o
  19   1   5       -6.70        6.23       12.90 <
  21   1   5     1717.00     1706.41       62.40 o
  23   1   5       46.50        0.31       30.60 <
  25   1   5       45.20       87.76       31.20 <
  27   1   5      118.80      105.92       40.80 <
  29   1   5       35.80       31.60       43.20 <
 -34   2   5      -11.50        0.28       30.70 <
 -32   2   5       15.60        0.10       23.00 <
 -30   2   5       -2.50       17.46       17.10 <
 -28   2   5       10.10       25.63       14.80 <
 -26   2   5      827.80      805.53       27.50 o
 -24   2   5     1831.90     1836.03       43.20 o
 -22   2   5      338.20      400.30       15.90 o
 -20   2   5        5.60        0.11        7.50 <
 -18   2   5       39.50       47.02        8.80 o
 -16   2   5       20.30       14.78        5.90 o
 -14   2   5      247.20      266.26       10.60 o
 -12   2   5     4391.30     4285.91       76.00 o
 -10   2   5      388.60      417.91       10.60 o
  -8   2   5     2793.20     2539.22       49.20 o
  -6   2   5     5309.10     5694.92       91.80 o
  -4   2   5     3762.40     3680.61       69.20 o
  -2   2   5     1291.60     1132.38       23.70 o
   0   2   5     9746.50     9488.41      137.60 o
   2   2   5    21445.00    21561.37      340.00 o
   4   2   5     3111.70     3121.11       52.60 o
   6   2   5     2511.20     2277.35       42.30 o
   8   2   5     8068.10     7938.40      155.50 o
  10   2   5     1407.10     1367.42       34.10 o
  12   2   5      322.60      289.77       16.00 o
  14   2   5     2382.60     2254.40       55.80 o
  16   2   5      418.80      437.29       22.20 o
  18   2   5       39.30       18.66       15.90 <
  20   2   5        1.30        0.01        9.90 <
  22   2   5      170.30      207.81       20.70 o
  24   2   5        3.70       28.99       16.20 <
  26   2   5       55.40       37.68       36.20 <
  28   2   5        8.70        0.00       12.50 <
 -33   3   5      124.40       89.92       46.90 <
 -31   3   5      -44.50        5.22       37.90 <
 -29   3   5      346.90      385.32       35.60 o
 -27   3   5      -32.70        1.31       16.20 <
 -25   3   5      799.30      866.86       32.70 o
 -23   3   5      457.90      460.54       23.80 o
 -21   3   5     2917.50     2935.19       67.10 o
 -19   3   5       14.30        3.86       12.10 <
 -17   3   5     1056.70     1137.13       27.20 o
 -15   3   5     2650.40     2624.65       50.00 o
 -13   3   5     7699.50     7266.29      124.40 o
 -11   3   5     2048.50     1989.65       37.90 o
  -9   3   5     9814.60     8977.90      162.30 o
  -7   3   5     1005.60      974.55       21.30 o
  -5   3   5      173.40      237.31        8.10 o
  -3   3   5       -0.20        0.70        3.31 <
  -1   3   5       22.30       24.07        4.40 o
   1   3   5     2041.90     1954.29       38.30 o
   3   3   5      802.40      764.28       20.30 o
   5   3   5     3312.00     3114.63       60.30 o
   7   3   5      692.10      776.06       19.70 o
   9   3   5     2557.60     2425.20       53.20 o
  11   3   5      948.80      923.77       26.80 o
  13   3   5      676.50      594.73       21.90 o
  15   3   5     1969.30     1899.83       45.10 o
  17   3   5     1056.70     1057.18       33.90 o
  19   3   5      228.70      184.02       20.70 o
  21   3   5       39.90        2.09       26.90 <
  23   3   5       41.70       64.22       25.00 <
  25   3   5       89.10       71.46       35.40 <
  27   3   5       62.10        1.61       58.50 <
 -32   4   5       13.40       59.99       34.90 <
 -30   4   5       69.80        5.78       38.30 <
 -28   4   5       -8.70       29.10       36.10 <
 -26   4   5       23.10        0.48       22.70 <
 -24   4   5       45.80      109.12       18.10 <
 -22   4   5      426.10      487.96       29.20 o
 -20   4   5      455.30      421.50       22.30 o
 -18   4   5       33.10       13.52        9.90 o
 -16   4   5       39.00       47.96        7.80 o
 -14   4   5        2.20        2.60        7.60 <
 -12   4   5      818.10      698.49       17.50 o
 -10   4   5     2070.90     2191.35       39.10 o
  -8   4   5      717.00      863.95       21.00 o
  -6   4   5      647.00      647.05       18.40 o
  -4   4   5      551.70      621.09       16.60 o
  -2   4   5       20.80       13.40        5.80 o
   0   4   5      224.50      154.35        8.40 o
   2   4   5     1563.40     1512.77       32.00 o
   4   4   5      818.70      735.75       21.10 o
   6   4   5       96.50      125.13       11.90 o
   8   4   5        9.90        4.03        9.10 <
  10   4   5      841.00      819.26       23.20 o
  12   4   5       35.80       12.02       11.30 o
  14   4   5      465.90      518.26       20.90 o
  16   4   5       -5.40        2.61       12.30 <
  18   4   5      194.20      231.19       17.10 o
  20   4   5     1151.30     1115.14       53.70 o
  22   4   5      687.60      721.32       38.50 o
  24   4   5      -27.20        0.00       28.20 <
  26   4   5       10.00      116.55       45.10 <
 -31   5   5       84.90      162.17       34.10 <
 -29   5   5       -1.20        3.13       42.20 <
 -27   5   5       54.70       35.87       27.10 <
 -25   5   5      418.60      450.89       41.30 o
 -23   5   5      -23.90       24.14       22.20 <
 -21   5   5       86.20       85.98       17.40 o
 -19   5   5      607.80      601.45       23.30 o
 -17   5   5       71.60       57.47        6.70 o
 -15   5   5      427.80      491.50       16.20 o
 -13   5   5     2574.80     2437.75       53.30 o
 -11   5   5       17.30       20.13       11.30 <
  -9   5   5     1749.00     1642.82       41.00 o
  -7   5   5      472.70      449.34       21.90 o
  -5   5   5      997.70     1052.97       29.80 o
  -3   5   5      620.40      582.70       17.60 o
  -1   5   5       24.90       11.34        7.00 o
   1   5   5        8.60       12.84        5.10 <
   3   5   5     1063.40     1015.03       25.20 o
   5   5   5      102.50      109.05        7.40 o
   7   5   5       28.30       57.83       11.40 <
   9   5   5       16.90        3.26       16.20 <
  11   5   5       33.60       28.08       15.30 <
  13   5   5       21.20       17.79       16.40 <
  15   5   5       -7.00        1.82       12.80 <
  17   5   5       17.40       32.83       18.30 <
  19   5   5      258.50      285.98       26.40 o
  21   5   5       63.50       46.50       38.60 <
  23   5   5        0.30        0.02       53.90 <
 -28   6   5      -22.00       18.36       41.40 <
 -26   6   5      180.70      134.01       42.70 o
 -24   6   5       -0.10        1.93       22.01 <
 -22   6   5       12.50       10.70       30.20 <
 -20   6   5      181.70      227.32       15.30 o
 -18   6   5     1136.50     1223.20       34.40 o
 -16   6   5       35.20       28.10       12.80 <
 -14   6   5     1110.10     1037.35       34.10 o
 -12   6   5       80.40       87.96       13.10 o
 -10   6   5     9189.40     9019.83      197.70 o
  -8   6   5     3731.20     3728.00       94.60 o
  -6   6   5      729.70      658.45       27.60 o
  -4   6   5      755.30      738.17       26.30 o
  -2   6   5     1392.00     1332.00       34.20 o
   0   6   5       40.00       37.55        8.80 o
   2   6   5     4101.10     4127.82       73.50 o
   4   6   5      364.10      242.28       14.50 o
   6   6   5        8.30        9.34       11.30 <
   8   6   5      164.50      182.16       20.40 o
  10   6   5       24.10        0.19       18.00 <
  12   6   5       -6.40        3.03       15.30 <
  14   6   5       33.00       26.06       28.50 <
  16   6   5       -4.70        6.71       32.80 <
  18   6   5      -19.20        2.34       37.00 <
  20   6   5      186.10      106.25       40.00 o
  22   6   5       -7.40       13.48       31.20 <
 -25   7   5       68.00       13.11       49.80 <
 -23   7   5       91.90       33.70       44.80 <
 -21   7   5      115.30      114.81       35.20 o
 -19   7   5      -15.10       10.41       29.30 <
 -17   7   5       10.50        0.50       13.60 <
 -15   7   5       13.60       14.61       23.00 <
 -13   7   5       55.40       29.10       17.60 o
 -11   7   5        2.20        7.30       18.10 <
  -9   7   5      115.00       99.33       19.60 o
  -7   7   5      167.70      214.96       18.30 o
  -5   7   5       -2.50        7.18       16.50 <
  -3   7   5       12.10        7.99       12.40 <
  -1   7   5      158.90      157.87       10.20 o
   1   7   5       -6.00        0.17        6.80 <
   3   7   5       20.80       34.20       10.50 <
   5   7   5      195.40      302.16       12.50 o
   7   7   5      -10.30        1.75       19.80 <
   9   7   5       17.20        2.64       26.10 <
  11   7   5      100.00       71.39       29.20 o
  13   7   5      -26.20        3.38       34.40 <
  15   7   5       46.40       58.82       36.30 <
  17   7   5      292.90      269.77       48.40 o
  19   7   5       13.50      122.04       42.70 <
 -22   8   5      -24.90       15.13       49.40 <
 -20   8   5       33.00        5.35       42.90 <
 -18   8   5      -11.10       11.41       29.80 <
 -16   8   5       63.10       98.81       37.50 <
 -14   8   5       39.20       58.43       20.50 <
 -12   8   5      154.20      154.53       34.10 o
 -10   8   5       16.70        2.93       35.60 <
  -8   8   5      201.90      195.89       42.70 o
  -6   8   5       83.70       71.15       39.00 <
  -4   8   5       50.90       38.53       35.20 <
  -2   8   5      147.50      157.65       14.60 o
   0   8   5       16.20        5.86       12.30 <
   2   8   5      888.90      974.21       32.90 o
   4   8   5      123.50       94.86       23.40 o
   6   8   5       44.50       28.60       38.80 <
   8   8   5       11.70       50.60       32.80 <
  10   8   5        5.40        6.82       31.90 <
  12   8   5       26.40        7.05       41.10 <
  14   8   5      104.40       35.33       43.30 <
 -15   9   5       82.80       32.59       49.30 <
 -13   9   5      223.60      132.47       45.80 o
 -11   9   5       18.00        0.12       41.00 <
  -9   9   5       -0.40        2.87       49.58 <
  -7   9   5       36.90       27.90       27.80 <
  -5   9   5        4.30       21.37       19.80 <
  -3   9   5      -17.80        9.74       23.00 <
  -1   9   5       63.90       91.75       34.70 <
   1   9   5       46.80       88.09       38.80 <
   3   9   5       64.60       86.34       31.20 <
   5   9   5       66.00       79.31       43.60 <
   7   9   5       17.00        5.65       43.80 <
   9   9   5      -13.30        0.00       33.60 <
 -36   0   6      350.90      579.88       67.20 o
 -34   0   6       16.40       44.43       35.10 <
 -32   0   6     2711.40     2693.91      100.20 o
 -30   0   6        0.90        9.69       35.10 <
 -28   0   6      886.50      951.25       39.50 o
 -26   0   6     2055.70     1940.54       60.60 o
 -24   0   6      431.90      352.87       31.30 o
 -22   0   6       -8.80        0.32       12.40 <
 -20   0   6      150.30      151.69       14.10 o
 -18   0   6      127.80      119.66       11.50 o
 -16   0   6     2894.40     2846.95       65.60 o
 -14   0   6      857.30      810.13       26.10 o
 -12   0   6     2732.90     2554.07       63.30 o
 -10   0   6     2784.90     2568.08       56.70 o
  -8   0   6    10562.00    10964.76      227.10 o
  -6   0   6     2699.60     2549.94       57.50 o
  -4   0   6     4099.50     4343.02      158.90 o
  -2   0   6      318.70      218.89        8.50 o
   0   0   6      657.00      552.78       16.60 o
   2   0   6    23514.90    25312.51      545.70 o
   4   0   6     5761.30     5985.42      211.80 o
   6   0   6    15473.90    15471.86      428.20 o
   8   0   6    24490.40    23576.33      763.30 o
  10   0   6      117.40       53.46       14.50 o
  12   0   6     1510.20     1381.53       54.90 o
  14   0   6      -21.20        2.27       14.60 <
  16   0   6      189.30      116.97       25.60 o
  18   0   6     3037.20     2955.33      133.90 o
  20   0   6       35.50       17.75       27.20 <
  22   0   6       95.00       96.48       42.00 <
  24   0   6      871.30      894.11       79.20 o
  26   0   6       55.20       62.23       54.90 <
  28   0   6      -10.40       16.72      103.80 <
 -35   1   6      -16.10       78.09       36.60 <
 -33   1   6      107.10      161.21       25.90 o
 -31   1   6      375.20      527.74       24.80 o
 -29   1   6        8.90       16.85       15.50 <
 -27   1   6      578.40      537.40       21.80 o
 -25   1   6        6.00        0.33       12.20 <
 -23   1   6       49.40       43.22        9.90 o
 -21   1   6       56.80       49.01       11.00 o
 -19   1   6      478.30      527.13       14.10 o
 -17   1   6     4392.40     4480.57       76.60 o
 -15   1   6       -3.30        0.89        5.20 <
 -13   1   6      357.40      380.38        9.10 o
 -11   1   6      231.10      220.92        6.80 o
  -9   1   6     2893.40     2917.43       45.80 o
  -7   1   6      391.70      624.24        8.60 o
  -5   1   6     8340.80     9308.03      123.20 o
  -3   1   6    17707.10    18356.46      276.30 o
  -1   1   6      123.30       87.72        4.70 o
   1   1   6       47.90       81.74        4.10 o
   3   1   6       65.90       88.48        5.90 o
   5   1   6     6109.80     5875.35      109.40 o
   7   1   6    15722.30    15746.79      270.40 o
   9   1   6       57.60       18.50       10.40 o
  11   1   6      185.60      195.43       13.10 o
  13   1   6       84.20      125.00       13.20 o
  15   1   6      356.50      350.89       22.40 o
  17   1   6       96.20       63.07       18.40 o
  19   1   6       90.80       91.28       17.50 o
  21   1   6       19.40       26.06       22.30 <
  23   1   6       92.70       64.03       33.80 <
  25   1   6       -7.30       23.97       24.50 <
  27   1   6       65.70        2.88       44.80 <
 -34   2   6       40.10        0.36       36.60 <
 -32   2   6       15.50       13.16       19.20 <
 -30   2   6       -0.50       10.36       34.79 <
 -28   2   6       77.40       97.18       16.00 o
 -26   2   6      950.00     1001.51       30.30 o
 -24   2   6       72.30       70.41       11.40 o
 -22   2   6       70.20       90.05       10.40 o
 -20   2   6     1744.30     1724.91       36.10 o
 -18   2   6     1276.20     1082.89       23.60 o
 -16   2   6      616.70      625.21       15.70 o
 -14   2   6     1993.60     1853.82       34.90 o
 -12   2   6    19837.10    19171.10      337.80 o
 -10   2   6    25988.60    25701.24      411.10 o
  -8   2   6     9880.60     9747.62      169.80 o
  -6   2   6      190.40      107.35        6.10 o
  -4   2   6     5725.40     5893.07       86.00 o
  -2   2   6     9883.70     9967.88      155.90 o
   0   2   6        3.70       12.69        3.90 <
   2   2   6     1136.00      905.39       20.40 o
   4   2   6     4572.60     4405.13       78.10 o
   6   2   6     1683.00     1808.68       32.70 o
   8   2   6      603.40      541.57       17.10 o
  10   2   6       -2.90        5.44        7.90 <
  12   2   6        1.20        1.04        9.30 <
  14   2   6      672.70      801.24       26.10 o
  16   2   6      511.70      492.72       24.40 o
  18   2   6       -9.80        2.48       15.90 <
  20   2   6       39.10       60.89       19.50 <
  22   2   6       54.60       48.31       16.10 o
  24   2   6       16.70        7.70       32.00 <
  26   2   6        9.70        0.83       28.50 <
 -33   3   6        7.60        1.02       33.50 <
 -31   3   6       33.00       21.11       30.80 <
 -29   3   6       -4.00        0.17       18.80 <
 -27   3   6       32.80       56.11       17.60 <
 -25   3   6      -16.10        1.36       16.60 <
 -23   3   6      276.50      351.90       21.00 o
 -21   3   6       40.60       32.70       12.20 o
 -19   3   6      125.20      135.08       11.50 o
 -17   3   6       62.20      100.53       10.60 o
 -15   3   6     2267.30     2105.23       42.90 o
 -13   3   6      454.30      500.93       13.70 o
 -11   3   6     3570.80     3703.96       62.10 o
  -9   3   6    13135.10    13100.01      223.00 o
  -7   3   6      807.80      743.44       16.90 o
  -5   3   6      393.20      456.69       11.70 o
  -3   3   6      174.00       95.30        6.90 o
  -1   3   6     3448.40     3298.30       50.00 o
   1   3   6     2634.30     2462.99       44.90 o
   3   3   6       13.10        1.24        7.90 <
   5   3   6     4860.40     4408.58      110.30 o
   7   3   6       39.40       47.40        7.90 o
   9   3   6       46.60       77.95        8.80 o
  11   3   6      191.10      256.24       11.80 o
  13   3   6      485.70      469.45       21.60 o
  15   3   6      708.40      657.13       24.30 o
  17   3   6      689.40      631.24       25.80 o
  19   3   6        6.10       40.65       16.70 <
  21   3   6       59.90       84.78       20.80 <
  23   3   6       40.70        5.95       28.70 <
  25   3   6        6.60       10.31       43.70 <
 -32   4   6       58.90      172.65       35.10 <
 -30   4   6       83.30       25.57       36.30 <
 -28   4   6      379.70      428.09       40.60 o
 -26   4   6       39.10       73.31       18.10 <
 -24   4   6       -0.30        9.09       18.62 <
 -22   4   6      197.50      218.98       18.20 o
 -20   4   6      224.30      184.30       13.70 o
 -18   4   6     1085.60      993.12       28.60 o
 -16   4   6       -8.00        1.39        9.60 <
 -14   4   6     1762.10     1647.73       41.10 o
 -12   4   6       82.00       89.55        6.70 o
 -10   4   6       69.90       64.39        7.70 o
  -8   4   6      128.90       76.28       10.80 o
  -6   4   6      946.90      999.60       25.30 o
  -4   4   6      279.00      279.59        9.60 o
  -2   4   6      147.70      203.40        7.30 o
   0   4   6     1812.40     1883.65       31.70 o
   2   4   6      137.20      181.33        7.80 o
   4   4   6       27.10       10.54        8.30 o
   6   4   6       -6.40        3.41        8.70 <
   8   4   6      970.00      971.60       28.10 o
  10   4   6       28.20       55.39       10.00 <
  12   4   6      -12.50        0.39       11.40 <
  14   4   6       63.20       38.14       13.10 o
  16   4   6      -45.20        0.06       14.70 <
  18   4   6       -7.10        1.02       20.80 <
  20   4   6       -6.60        3.19       23.10 <
  22   4   6        0.10       27.06       24.54 <
  24   4   6      216.00      419.85       44.70 o
 -31   5   6       68.70       37.30       37.70 <
 -29   5   6       31.60       19.46       52.90 <
 -27   5   6       56.50      114.71       26.60 <
 -25   5   6      554.50      457.21       49.40 o
 -23   5   6       19.90       20.37       21.10 <
 -21   5   6      864.40      877.37       30.80 o
 -19   5   6       90.60       74.19       13.70 o
 -17   5   6     1536.50     1577.93       31.90 o
 -15   5   6     3962.90     3765.81       64.90 o
 -13   5   6     4349.40     4437.23       81.40 o
 -11   5   6     5386.50     5067.82      119.90 o
  -9   5   6     7139.80     7125.85      137.20 o
  -7   5   6       -6.90        0.88       10.50 <
  -5   5   6      485.60      478.94       18.40 o
  -3   5   6      167.50      188.21        9.80 o
  -1   5   6      119.60      120.24        7.70 o
   1   5   6       -0.10       13.76        3.60 <
   3   5   6      253.00      337.79       11.40 o
   5   5   6      176.00      154.74       16.60 o
   7   5   6        4.90       12.94       12.80 <
   9   5   6       59.10       26.32       14.50 o
  11   5   6       25.40       51.94       15.00 <
  13   5   6       25.20        3.85       14.70 <
  15   5   6       -0.90       13.13       22.96 <
  17   5   6      431.60      469.79       28.70 o
  19   5   6       16.60       57.87       32.40 <
  21   5   6      397.30      527.14       46.40 o
  23   5   6      -35.50       22.54       38.40 <
 -28   6   6      455.50      423.08       54.70 o
 -26   6   6       12.40       15.58       41.20 <
 -24   6   6       39.10       56.63       37.50 <
 -22   6   6     1315.90     1162.39       67.60 o
 -20   6   6      733.10      878.35       27.20 o
 -18   6   6       -5.90        0.17       13.10 <
 -16   6   6     1732.50     1508.15       44.10 o
 -14   6   6      731.10      699.98       27.20 o
 -12   6   6     1783.70     1764.29       49.20 o
 -10   6   6       53.50       78.96       15.60 o
  -8   6   6     3487.20     3348.39       78.20 o
  -6   6   6      107.20      124.00       16.70 o
  -4   6   6      826.30      852.66       28.40 o
  -2   6   6      291.40      325.40       14.00 o
   0   6   6       11.60       15.33        7.20 <
   2   6   6     1249.60     1303.45       28.40 o
   4   6   6      340.20      322.07       14.60 o
   6   6   6      894.30      873.68       32.40 o
   8   6   6       31.50       13.04       17.30 <
  10   6   6       91.50      140.15       20.50 o
  12   6   6      289.00      329.26       27.50 o
  14   6   6       90.60       98.55       31.00 <
  16   6   6       13.60       18.22       33.40 <
  18   6   6      -27.20       43.21       35.80 <
  20   6   6       20.70       14.65       25.60 <
 -25   7   6       69.30       38.35       47.40 <
 -23   7   6      258.80      232.54       44.00 o
 -21   7   6      203.90      289.64       36.30 o
 -19   7   6      302.00      375.88       25.70 o
 -17   7   6       19.90       35.39       21.80 <
 -15   7   6      922.60      972.03       34.80 o
 -13   7   6     2389.00     2617.49       64.50 o
 -11   7   6       20.40        7.78       17.20 <
  -9   7   6      785.40      812.48       35.10 o
  -7   7   6     1465.50     1458.86       51.30 o
  -5   7   6      521.90      615.28       29.00 o
  -3   7   6      124.50      157.78       11.00 o
  -1   7   6     1168.70     1159.71       30.30 o
   1   7   6     1502.20     1501.02       35.50 o
   3   7   6        6.80       14.01        8.90 <
   5   7   6      880.00      932.55       25.80 o
   7   7   6       -8.60        0.01       21.10 <
   9   7   6       31.90       40.81       29.10 <
  11   7   6      -13.30       47.20       31.00 <
  13   7   6       40.10       71.90       29.50 <
  15   7   6       60.90        8.05       41.10 <
  17   7   6      120.90       47.65       45.60 <
 -22   8   6       43.90        0.13       45.60 <
 -20   8   6       15.70        3.01       42.90 <
 -18   8   6       36.70        4.81       42.20 <
 -16   8   6       49.90       18.86       34.20 <
 -14   8   6       11.50        0.75       18.30 <
 -12   8   6       22.50        0.03       28.60 <
 -10   8   6       26.60       24.13       29.50 <
  -8   8   6       22.40       15.46       26.00 <
  -6   8   6      -22.90        7.80       18.10 <
  -4   8   6       67.40       45.49       13.40 o
  -2   8   6       -4.60        0.85       11.20 <
   0   8   6       68.30       64.96       14.80 o
   2   8   6       61.70      100.10       20.10 o
   4   8   6      158.80      142.42       21.20 o
   6   8   6      174.10      182.70       26.00 o
   8   8   6       36.90        3.35       35.10 <
  10   8   6       15.10        5.28       37.40 <
  12   8   6      129.80      122.90       37.90 o
  14   8   6       -5.60        8.26       33.30 <
 -15   9   6       27.30        0.02       54.50 <
 -13   9   6       21.50       28.14       35.60 <
 -11   9   6      249.40      187.29       43.20 o
  -9   9   6      132.40      166.18       33.40 o
  -7   9   6       -4.20        0.51       26.50 <
  -5   9   6       11.90       24.36       32.20 <
  -3   9   6       -7.90        6.29       28.60 <
  -1   9   6      -12.50        0.13       26.10 <
   1   9   6       32.10        0.03       32.40 <
   3   9   6        5.20        8.46       32.10 <
   5   9   6       28.20       24.47       33.80 <
   7   9   6      167.40      111.12       43.30 o
   9   9   6       58.90       35.14       47.50 <
 -35   1   7      -10.80       71.01       42.30 <
 -33   1   7      227.70      244.82       28.60 o
 -31   1   7       18.20        0.36       19.20 <
 -29   1   7      726.90      752.97       26.80 o
 -27   1   7       46.40       45.81       13.10 o
 -25   1   7      534.50      490.41       21.00 o
 -23   1   7     1935.50     1765.81       40.10 o
 -21   1   7     1486.10     1638.50       33.50 o
 -19   1   7      118.20       79.97        8.70 o
 -17   1   7     3861.60     3497.34       59.00 o
 -15   1   7      168.90      171.92        7.80 o
 -13   1   7     3448.20     3620.70       54.60 o
 -11   1   7     2067.00     2097.69       32.90 o
  -9   1   7    12293.40    12548.48      176.40 o
  -7   1   7      765.70      979.42       13.50 o
  -5   1   7       22.90       35.27        2.30 o
  -3   1   7      568.10      498.70       10.40 o
  -1   1   7     7555.80     7984.89      109.00 o
   1   1   7     1954.10     1803.30       32.40 o
   3   1   7     8298.20     8297.98      143.10 o
   5   1   7      181.00      184.87        8.70 o
   7   1   7    11445.00    11179.34      199.20 o
   9   1   7      295.10      297.74       14.20 o
  11   1   7     1579.50     1567.14       40.60 o
  13   1   7      513.70      555.71       28.40 o
  15   1   7      248.10      234.90       20.20 o
  17   1   7       29.00       18.40       15.00 <
  19   1   7      589.80      626.01       33.00 o
  21   1   7       30.10        0.08       32.30 <
  23   1   7      -29.80       27.48       28.80 <
  25   1   7       -9.40       28.21       38.60 <
  27   1   7       39.20       29.75       43.70 <
 -34   2   7      -27.40       10.51       35.80 <
 -32   2   7      -15.10        1.17       17.30 <
 -30   2   7       16.30       29.41       16.40 <
 -28   2   7       72.90       88.69       15.30 o
 -26   2   7       -1.00        0.29       23.20 <
 -24   2   7       23.90       11.13       10.20 <
 -22   2   7      510.70      424.34       18.70 o
 -20   2   7     1296.10     1208.40       29.80 o
 -18   2   7       65.30       48.77        7.50 o
 -16   2   7      697.90      720.80       16.70 o
 -14   2   7     1052.10     1159.96       21.00 o
 -12   2   7      214.90      251.80        8.30 o
 -10   2   7      321.90      338.30       10.30 o
  -8   2   7     3820.20     3974.35       61.90 o
  -6   2   7    10031.90     9724.99      159.90 o
  -4   2   7     2469.20     2773.65       37.30 o
  -2   2   7     7651.90     7504.85      112.90 o
   0   2   7    13582.90    13331.99      200.90 o
   2   2   7     6773.10     6563.80       93.10 o
   4   2   7     3980.40     4303.67       67.90 o
   6   2   7     2642.50     2615.98       46.20 o
   8   2   7      424.20      403.28       15.30 o
  10   2   7      171.30      182.03       12.10 o
  12   2   7      284.60      310.68       14.90 o
  14   2   7        6.70        1.62       13.00 <
  16   2   7       84.00       53.40       13.00 o
  18   2   7       26.90       54.99       14.60 <
  20   2   7       -3.50        0.43       22.40 <
  22   2   7        1.30        2.63       13.70 <
  24   2   7       50.10       38.63       28.90 <
  26   2   7       15.90        1.76       27.10 <
 -35   3   7      106.70      109.39       47.80 <
 -33   3   7      -39.70       50.94       41.20 <
 -31   3   7      128.80      113.62       31.40 o
 -29   3   7       -9.80        0.35       18.30 <
 -27   3   7      446.80      434.65       24.50 o
 -25   3   7       22.00        0.09       15.60 <
 -23   3   7      309.10      274.27       19.10 o
 -21   3   7        2.60        2.58        9.00 <
 -19   3   7      337.60      344.87       13.10 o
 -17   3   7      179.30      218.29       10.50 o
 -15   3   7      104.60       85.79        8.30 o
 -13   3   7     9520.00     8845.09      156.10 o
 -11   3   7      728.80      895.15       16.80 o
  -9   3   7      448.30      448.43       12.00 o
  -7   3   7     6578.90     6049.92      106.40 o
  -5   3   7     1743.60     1597.63       35.20 o
  -3   3   7     6845.30     7254.27      102.60 o
  -1   3   7     2358.00     2381.37       38.40 o
   1   3   7     1450.50     1261.55       28.90 o
   3   3   7      982.20      931.07       28.70 o
   5   3   7     3049.80     3024.20       60.50 o
   7   3   7     1370.20     1312.87       31.40 o
   9   3   7       59.80       74.23        9.60 o
  11   3   7      603.10      692.21       20.60 o
  13   3   7     1330.20     1418.01       33.20 o
  15   3   7      645.70      652.98       24.70 o
  17   3   7      125.10      196.01       16.60 o
  19   3   7       40.10      141.07       23.80 <
  21   3   7      112.20      133.66       31.60 o
  23   3   7      415.30      429.88       40.40 o
  25   3   7       66.10        1.41       48.20 <
 -32   4   7       12.70        2.69       26.20 <
 -30   4   7      -71.50        0.09       33.80 <
 -28   4   7      814.80     1039.78       57.60 o
 -26   4   7       13.10       34.31       16.80 <
 -24   4   7       -7.90        3.57       13.20 <
 -22   4   7      160.80      146.26       15.10 o
 -20   4   7      185.10      247.79       11.60 o
 -18   4   7     1946.80     1854.66       43.80 o
 -16   4   7      632.50      556.61       18.80 o
 -14   4   7     1620.40     1545.86       30.80 o
 -12   4   7      366.60      373.01       14.70 o
 -10   4   7      353.50      387.82       11.10 o
  -8   4   7      559.80      583.81       15.80 o
  -6   4   7        5.00       14.30        6.60 <
  -4   4   7      905.30      914.96       18.80 o
  -2   4   7      335.60      310.55       10.40 o
   0   4   7      150.60      163.41        8.10 o
   2   4   7      170.50      216.72        7.40 o
   4   4   7       -5.70        3.92        7.10 <
   6   4   7     2156.50     2073.72       52.90 o
   8   4   7      103.00       74.66       14.80 o
  10   4   7      274.80      274.34       16.00 o
  12   4   7      504.40      543.98       21.90 o
  14   4   7        3.90       23.58       14.20 <
  16   4   7       -4.90       22.87       14.20 <
  18   4   7      161.20      227.19       26.70 o
  20   4   7      335.70      421.32       29.90 o
  22   4   7       24.00        5.32       35.10 <
  24   4   7      372.10      569.03       61.30 o
 -31   5   7        7.90        0.59       33.30 <
 -29   5   7      222.50      224.44       43.10 o
 -27   5   7      -55.80       15.47       35.10 <
 -25   5   7      221.60      325.59       29.00 o
 -23   5   7       33.40       16.67       19.00 <
 -21   5   7      329.50      339.37       19.80 o
 -19   5   7      845.80      754.65       22.10 o
 -17   5   7       18.30       11.98        8.00 <
 -15   5   7      101.30       95.73        9.10 o
 -13   5   7     1939.40     1955.08       47.50 o
 -11   5   7      276.00      274.01       16.40 o
  -9   5   7     1054.50      975.22       26.60 o
  -7   5   7      926.70      939.43       26.20 o
  -5   5   7       40.40       44.02        8.80 o
  -3   5   7      804.00      824.29       20.00 o
  -1   5   7        2.60        3.44        6.50 <
   1   5   7        5.40       10.19        6.00 <
   3   5   7       39.00       41.35        7.70 o
   5   5   7      201.70      196.41       16.80 o
   7   5   7      158.70      154.93       17.50 o
   9   5   7       12.00        0.44       15.20 <
  11   5   7      494.30      484.78       26.80 o
  13   5   7       11.00        2.93       19.20 <
  15   5   7       88.50      121.31       17.10 o
  17   5   7      189.10      234.27       27.60 o
  19   5   7      144.80      156.94       37.90 o
  21   5   7       76.60      145.60       36.70 <
 -28   6   7      310.10      323.34       43.30 o
 -26   6   7       95.40      123.94       38.80 <
 -24   6   7      210.40      221.41       34.80 o
 -22   6   7       87.70       84.19       17.50 o
 -20   6   7      649.60      682.22       33.20 o
 -18   6   7      634.10      631.47       25.40 o
 -16   6   7      187.30      194.52       21.20 o
 -14   6   7        8.90       11.70       17.00 <
 -12   6   7     2751.20     2519.01       69.40 o
 -10   6   7      343.10      342.70       18.80 o
  -8   6   7        6.70       14.34       12.20 <
  -6   6   7        4.20       15.60       10.80 <
  -4   6   7     1100.50     1041.29       25.70 o
  -2   6   7      971.50      998.21       23.20 o
   0   6   7      469.50      520.18       14.00 o
   2   6   7     1097.80     1196.12       25.90 o
   4   6   7      416.10      384.41       28.00 o
   6   6   7      223.30      206.62       22.40 o
   8   6   7      -23.50        0.04       15.50 <
  10   6   7       77.00      105.86       20.40 o
  12   6   7       16.60       76.39       25.50 <
  14   6   7       47.50        3.17       34.70 <
  16   6   7        7.60       30.67       34.50 <
  18   6   7      -14.40       72.15       19.80 <
  20   6   7      -21.50        0.29       25.10 <
 -25   7   7       92.20       84.45       43.20 <
 -23   7   7       25.90       30.24       38.40 <
 -21   7   7      -30.70       22.75       34.00 <
 -19   7   7        2.00        0.38       17.30 <
 -17   7   7       54.30       16.50       20.00 <
 -15   7   7       -6.00        0.03       15.50 <
 -13   7   7      290.90      239.47       25.80 o
 -11   7   7      181.70      182.37       19.90 o
  -9   7   7        1.30       17.23       14.00 <
  -7   7   7       -4.40       13.68       13.10 <
  -5   7   7       59.80       49.80       14.20 o
  -3   7   7      144.40      153.86       10.80 o
  -1   7   7      108.40       87.56       10.80 o
   1   7   7        9.40        3.14        9.90 <
   3   7   7        0.60        0.23       14.87 <
   5   7   7       80.50       69.77       16.40 o
   7   7   7      -17.90       10.81       20.80 <
   9   7   7      -26.40       20.75       30.50 <
  11   7   7        1.50        0.25       32.70 <
  13   7   7        3.30        1.87       27.00 <
  15   7   7       94.20       49.15       31.30 o
  17   7   7       60.40       14.11       59.20 <
 -22   8   7       13.80       21.99       45.70 <
 -20   8   7       60.20       38.08       43.10 <
 -18   8   7        5.70        6.50       39.00 <
 -16   8   7       -2.30       26.58       33.50 <
 -14   8   7       86.10       91.35       27.90 o
 -12   8   7      110.20      112.39       21.90 o
 -10   8   7       42.80       18.03       22.70 <
  -8   8   7      -13.70        0.60       24.90 <
  -6   8   7       41.30       22.79       24.40 <
  -4   8   7       51.90       46.49       15.00 o
  -2   8   7      169.90      171.49       16.90 o
   0   8   7        4.70        7.77       12.30 <
   2   8   7      674.00      727.02       41.20 o
   4   8   7       82.40       71.15       22.60 o
   6   8   7       81.20      114.37       25.00 o
   8   8   7       45.80        8.80       24.50 <
  10   8   7      583.90      449.37       54.10 o
  12   8   7       73.00       45.36       51.80 <
 -15   9   7       14.70        0.59       43.20 <
 -13   9   7       -4.10        6.53       42.70 <
 -11   9   7      149.40      259.63       30.10 o
  -9   9   7       37.10       36.93       27.20 <
  -7   9   7       21.20        0.25       38.70 <
  -5   9   7       65.10      157.24       32.30 <
  -3   9   7       38.10       63.33       27.00 <
  -1   9   7       17.70       51.72       32.80 <
   1   9   7      -32.10        9.63       27.00 <
   3   9   7      -28.60       13.27       33.10 <
   5   9   7       70.50       59.95       44.80 <
   7   9   7      196.80      114.56       50.30 o
 -36   0   8      188.90      232.18       65.50 <
 -34   0   8       -0.90       14.65      102.27 <
 -32   0   8     1049.30     1194.67       55.30 o
 -30   0   8      482.80      423.70       36.90 o
 -28   0   8     1035.50     1080.31       39.70 o
 -26   0   8     2123.50     2325.42       55.30 o
 -24   0   8    10163.40     9997.16      225.10 o
 -22   0   8      177.40      221.54       17.10 o
 -20   0   8      210.50      239.69       16.40 o
 -18   0   8     2737.10     2511.71       67.00 o
 -16   0   8     1188.40     1241.48       29.70 o
 -14   0   8     3535.80     3509.51       73.80 o
 -12   0   8     8744.90     8392.67      163.20 o
 -10   0   8     1166.10     1537.04       28.50 o
  -8   0   8    10045.60    10575.91      224.30 o
  -6   0   8     4945.90     5297.79      198.10 o
  -4   0   8      703.90      628.77       15.50 o
  -2   0   8     2422.00     2648.56       60.00 o
   0   0   8      485.40      536.92       13.90 o
   2   0   8     9133.60     8928.39      224.40 o
   4   0   8     4296.20     4335.94       97.80 o
   6   0   8      199.90      207.15       16.60 o
   8   0   8      688.60      647.53       28.70 o
  10   0   8       29.10       23.31       14.70 <
  12   0   8     4262.70     4226.46      130.70 o
  14   0   8       24.70        4.20       19.50 <
  16   0   8      150.80      151.86       30.60 o
  18   0   8      315.50      361.88       33.80 o
  20   0   8       77.50       38.25       40.10 <
  22   0   8       74.00      115.44       57.10 <
  24   0   8       85.10      127.83       59.80 <
  26   0   8       19.80        0.68       71.80 <
 -35   1   8       -2.60       21.02       25.80 <
 -33   1   8      274.50      267.31       27.70 o
 -31   1   8       14.80       23.17       17.00 <
 -29   1   8      443.10      404.13       22.20 o
 -27   1   8       -2.60        2.79       12.00 <
 -25   1   8     1641.30     1603.52       36.50 o
 -23   1   8     1555.80     1609.57       32.70 o
 -21   1   8      616.70      690.00       17.30 o
 -19   1   8     1613.50     1624.10       28.60 o
 -17   1   8      810.30      733.80       16.60 o
 -15   1   8     1058.00     1017.03       21.40 o
 -13   1   8     2176.60     2156.84       36.80 o
 -11   1   8     1889.10     1665.00       31.90 o
  -9   1   8     2388.80     2155.71       40.00 o
  -7   1   8     3035.90     3055.46       50.50 o
  -5   1   8     1898.40     1546.62       29.90 o
  -3   1   8      881.70     1003.14       15.80 o
  -1   1   8      372.00      245.99        8.70 o
   1   1   8     4652.30     4271.92       75.70 o
   3   1   8     4328.90     4074.47       73.30 o
   5   1   8     2137.90     1912.16       38.40 o
   7   1   8      926.60     1002.46       22.30 o
   9   1   8      203.20      155.93       11.70 o
  11   1   8     2726.10     2597.21       57.00 o
  13   1   8       69.30       31.06       11.80 o
  15   1   8       56.00       53.17       13.10 o
  17   1   8      179.10      217.66       21.50 o
  19   1   8      127.10      177.35       22.60 o
  21   1   8       13.60       33.88       27.80 <
  23   1   8       44.90       12.83       36.80 <
  25   1   8       70.40       30.54       46.10 <
 -36   2   8      107.20       76.59       44.20 <
 -34   2   8        6.60       42.53       25.30 <
 -32   2   8      128.10      151.56       18.50 o
 -30   2   8        6.40       42.60       15.40 <
 -28   2   8      157.30      152.57       15.40 o
 -26   2   8      175.30      199.51       14.30 o
 -24   2   8      277.20      204.19       16.70 o
 -22   2   8       37.90       50.23        8.90 o
 -20   2   8      260.90      231.12       12.40 o
 -18   2   8     1639.60     1740.36       33.50 o
 -16   2   8       -5.90        1.26        5.80 <
 -14   2   8      642.10      669.38       15.10 o
 -12   2   8     2961.80     2734.86       48.50 o
 -10   2   8     2516.90     2458.85       45.90 o
  -8   2   8    21415.60    20609.18      305.80 o
  -6   2   8      351.60      352.81        8.40 o
  -4   2   8     1031.30     1102.46       16.90 o
  -2   2   8     2289.00     2104.10       39.70 o
   0   2   8      641.40      558.69       13.40 o
   2   2   8     1231.60     1109.77       20.50 o
   4   2   8     3465.60     3457.05       55.40 o
   6   2   8      400.50      414.81       11.70 o
   8   2   8     1584.20     1494.01       32.90 o
  10   2   8      152.40      170.37       12.20 o
  12   2   8      708.50      755.72       22.00 o
  14   2   8       17.60        4.55       12.50 <
  16   2   8      626.50      660.44       28.00 o
  18   2   8       29.40       19.13       17.90 <
  20   2   8        9.10        8.57       24.20 <
  22   2   8       -0.20        4.26       17.89 <
  24   2   8       57.20       27.81       34.70 <
 -35   3   8      -27.50       10.87       41.50 <
 -33   3   8       96.60       48.00       36.10 <
 -31   3   8      279.00      387.09       37.70 o
 -29   3   8       28.20      109.24       19.70 <
 -27   3   8        3.90        7.71       15.70 <
 -25   3   8      525.30      567.31       24.80 o
 -23   3   8      106.30      112.53       14.20 o
 -21   3   8       94.90       90.04       10.30 o
 -19   3   8       79.40       56.19        9.30 o
 -17   3   8     2183.30     2079.68       42.10 o
 -15   3   8      990.60     1002.78       23.40 o
 -13   3   8     3574.80     3160.79       58.80 o
 -11   3   8      159.00      175.58        7.90 o
  -9   3   8     1414.20     1237.02       26.90 o
  -7   3   8      121.70      170.68        7.20 o
  -5   3   8       52.70       77.00        6.40 o
  -3   3   8      886.20      766.18       17.20 o
  -1   3   8       95.30       93.09        6.30 o
   1   3   8      497.00      445.05       12.40 o
   3   3   8       84.00       82.09        7.20 o
   5   3   8      171.20      210.80        8.40 o
   7   3   8      137.80      150.34        7.70 o
   9   3   8      326.30      385.60       10.90 o
  11   3   8      121.00      116.47        7.10 o
  13   3   8      350.70      309.66       22.10 o
  15   3   8       22.60        5.85       16.00 <
  17   3   8      115.70      164.64       22.80 o
  19   3   8      187.40      149.57       23.40 o
  21   3   8      242.50      260.63       32.50 o
  23   3   8       23.00       23.98       37.60 <
 -34   4   8      -11.80        5.08       29.50 <
 -32   4   8       -1.00        0.13       53.20 <
 -30   4   8        8.40        3.97       36.80 <
 -28   4   8      -53.50       10.41       19.50 <
 -26   4   8      180.00      176.15       24.10 o
 -24   4   8      618.30      655.25       26.50 o
 -22   4   8      220.60      210.48       15.60 o
 -20   4   8       -2.80        2.49       10.90 <
 -18   4   8      717.90      629.44       20.40 o
 -16   4   8       66.30       61.50        9.80 o
 -14   4   8     1345.40     1272.50       27.00 o
 -12   4   8     1548.40     1431.06       32.10 o
 -10   4   8       10.50        3.30        5.80 <
  -8   4   8      186.90      140.77       10.70 o
  -6   4   8      346.50      346.81       13.30 o
  -4   4   8        1.80        0.00        5.70 <
  -2   4   8      641.30      688.25       13.90 o
   0   4   8      169.20      169.62        7.40 o
   2   4   8      119.10      110.25        9.20 o
   4   4   8      910.80      871.38       27.90 o
   6   4   8       84.90       65.10       20.60 o
   8   4   8     1093.80     1121.62       35.20 o
  10   4   8      111.40      138.46       13.90 o
  12   4   8       14.40       66.75       14.10 <
  14   4   8     1103.70     1098.75       34.90 o
  16   4   8     1016.30     1139.82       37.20 o
  18   4   8       29.90       73.18       21.90 <
  20   4   8       43.30        8.96       25.80 <
  22   4   8      627.50      685.09       62.40 o
 -31   5   8       87.90       90.93       45.50 <
 -29   5   8        6.60       52.20       37.90 <
 -27   5   8       41.40       20.77       31.50 <
 -25   5   8      178.90      175.25       23.10 o
 -23   5   8      201.90      216.27       15.10 o
 -21   5   8      327.00      351.68       18.30 o
 -19   5   8      699.70      696.70       18.20 o
 -17   5   8      579.70      546.34       17.30 o
 -15   5   8     1114.10     1166.24       23.20 o
 -13   5   8       79.70      108.47       11.80 o
 -11   5   8      119.70      124.70       14.50 o
  -9   5   8      604.70      628.68       21.40 o
  -7   5   8    10815.30    10983.63      206.90 o
  -5   5   8     1126.10     1187.06       31.10 o
  -3   5   8      150.20      139.01        9.20 o
  -1   5   8       54.30       50.74        7.10 o
   1   5   8       78.90       75.69        9.40 o
   3   5   8      223.20      244.38       14.90 o
   5   5   8       12.20       27.22       13.90 <
   7   5   8     1225.10     1170.85       37.70 o
   9   5   8       58.00      101.97       20.80 <
  11   5   8        8.30        1.77       18.20 <
  13   5   8      229.10      343.62       24.20 o
  15   5   8     1186.70     1095.54       80.80 o
  17   5   8      -11.40        1.28       29.70 <
  19   5   8       34.90       40.37       27.00 <
  21   5   8       -3.30       21.24       35.50 <
 -28   6   8      243.00      346.49       49.50 o
 -26   6   8       73.30       89.67       34.40 <
 -24   6   8      277.40      276.49       39.40 o
 -22   6   8     1699.30     1675.04       48.90 o
 -20   6   8      297.90      327.15       17.80 o
 -18   6   8       18.50       30.63       12.20 <
 -16   6   8      236.20      222.75       15.80 o
 -14   6   8     1326.70     1245.68       37.40 o
 -12   6   8      442.30      460.22       21.40 o
 -10   6   8       11.00        5.60       11.10 <
  -8   6   8      164.20      187.89       14.90 o
  -6   6   8     1041.60      969.74       29.30 o
  -4   6   8     1607.00     1695.33       32.60 o
  -2   6   8      147.10      175.00       12.10 o
   0   6   8       73.10       99.75        9.20 o
   2   6   8       73.40       67.42        9.90 o
   4   6   8      110.80       92.03       13.90 o
   6   6   8       20.00       16.32       16.80 <
   8   6   8      388.20      418.37       27.60 o
  10   6   8       20.00        1.33       21.40 <
  12   6   8       43.10        8.31       26.10 <
  14   6   8      113.50      145.80       37.90 o
  16   6   8        1.20       63.48       29.20 <
  18   6   8       30.90       40.74       29.00 <
 -25   7   8       38.90        3.69       34.90 <
 -23   7   8      170.90      214.75       38.40 o
 -21   7   8      116.30      198.11       35.30 o
 -19   7   8       91.30      133.53       21.60 o
 -17   7   8       16.60       37.85       17.10 <
 -15   7   8      103.50      152.18       17.80 o
 -13   7   8        9.50        2.72       14.80 <
 -11   7   8       28.20       25.75       15.70 <
  -9   7   8      221.10      246.57       18.70 o
  -7   7   8       46.60       56.76       15.20 o
  -5   7   8      370.10      366.98       21.50 o
  -3   7   8      223.50      190.95       13.00 o
  -1   7   8      390.30      421.03       15.80 o
   1   7   8     1403.60     1330.52       39.40 o
   3   7   8       26.90       25.13       15.60 <
   5   7   8       14.20        2.74       16.70 <
   7   7   8      186.80      200.12       26.60 o
   9   7   8       16.40        5.14       31.40 <
  11   7   8      172.50      223.68       32.50 o
  13   7   8       56.40       28.75       36.90 <
  15   7   8       13.60       39.68       36.20 <
 -22   8   8      -48.60       45.05       66.50 <
 -20   8   8       27.60       46.32       35.30 <
 -18   8   8       21.30       28.41       35.30 <
 -16   8   8       38.50        8.81       28.50 <
 -14   8   8       78.40       64.57       28.30 <
 -12   8   8       55.30       83.75       23.10 <
 -10   8   8        1.80        6.85       21.20 <
  -8   8   8       91.50      111.27       21.20 o
  -6   8   8       13.70        5.80       19.60 <
  -4   8   8      -20.20       20.68       12.90 <
  -2   8   8      297.60      293.16       16.00 o
   0   8   8       75.10       54.65       20.20 o
   2   8   8       -4.40        2.90       21.80 <
   4   8   8      336.80      269.21       34.70 o
   6   8   8       80.50      127.86       25.50 o
   8   8   8       19.10       52.56       27.50 <
  10   8   8      105.50       99.21       46.30 <
  12   8   8       -4.30       43.26       37.90 <
 -15   9   8      106.50        1.21       75.50 <
 -13   9   8       43.50        4.69       42.60 <
 -11   9   8      117.30        1.27       43.70 <
  -9   9   8       81.70       23.26       36.40 <
  -7   9   8       45.20       90.52       42.00 <
  -5   9   8       33.70       44.64       41.10 <
  -3   9   8      -48.10        8.38       39.50 <
  -1   9   8        5.50       26.56       32.40 <
   1   9   8       10.60       13.19       32.00 <
   3   9   8       61.40       26.94       43.70 <
   5   9   8      245.40      178.35       50.10 o
 -35   1   9       -9.40        1.33       25.70 <
 -33   1   9      215.80      270.70       25.70 o
 -31   1   9       15.40        1.60       16.70 <
 -29   1   9       12.50       14.22       13.50 <
 -27   1   9      618.50      555.90       22.70 o
 -25   1   9      407.50      404.90       16.70 o
 -23   1   9     4199.40     3930.97       74.10 o
 -21   1   9      921.10      873.53       23.30 o
 -19   1   9     2193.40     2173.57       35.20 o
 -17   1   9       30.80       28.69        6.20 o
 -15   1   9      798.60      828.31       16.20 o
 -13   1   9       45.80       32.77        5.20 o
 -11   1   9     5739.70     5626.60       86.20 o
  -9   1   9     5791.40     5639.90       87.60 o
  -7   1   9     3003.80     2729.99       47.20 o
  -5   1   9      811.90      700.45       14.10 o
  -3   1   9    22676.10    21978.62      308.70 o
  -1   1   9     3410.40     3169.01       53.00 o
   1   1   9      443.70      507.60       10.90 o
   3   1   9      260.30      209.19        9.70 o
   5   1   9     3544.20     3306.27       55.90 o
   7   1   9     2850.20     2827.43       48.00 o
   9   1   9     2288.10     2343.80       44.50 o
  11   1   9       87.70       56.39       13.10 o
  13   1   9      160.70      128.90       14.30 o
  15   1   9       12.80        5.50       14.20 <
  17   1   9       47.00       36.74       16.50 <
  19   1   9       47.00       45.89       25.80 <
  21   1   9       70.50       63.53       32.90 <
  23   1   9      207.90      191.22       44.60 o
  25   1   9       31.90       18.08       52.60 <
 -36   2   9       37.00      104.98       41.50 <
 -34   2   9       64.10       69.94       26.40 <
 -32   2   9      100.40      112.41       23.80 o
 -30   2   9        7.30        0.15       13.80 <
 -28   2   9      129.20      160.59       15.70 o
 -26   2   9      794.50      782.59       24.10 o
 -24   2   9      117.10      112.37       13.20 o
 -22   2   9     2437.80     2464.41       47.10 o
 -20   2   9      395.20      381.62       14.60 o
 -18   2   9      849.40      853.95       19.80 o
 -16   2   9     1467.70     1433.30       28.20 o
 -14   2   9     2517.60     2419.19       43.30 o
 -12   2   9      499.80      527.59       12.60 o
 -10   2   9      719.80      723.76       14.20 o
  -8   2   9     3988.30     3949.90       60.80 o
  -6   2   9      612.40      542.97       12.80 o
  -4   2   9      377.70      326.60        8.40 o
  -2   2   9     4610.80     4421.43       72.50 o
   0   2   9      363.40      245.91       10.80 o
   2   2   9      616.30      571.68       13.90 o
   4   2   9        1.80        1.09        5.40 <
   6   2   9      491.70      420.63       12.90 o
   8   2   9     6285.30     6167.89      113.80 o
  10   2   9      643.30      701.67       21.50 o
  12   2   9      294.10      304.11       16.90 o
  14   2   9       81.70       96.04       15.60 o
  16   2   9       56.60       40.54       17.10 o
  18   2   9      -26.20        5.92       13.80 <
  20   2   9      330.80      327.21       35.70 o
  22   2   9       42.30       17.05       37.40 <
  24   2   9       15.80       26.24       24.70 <
 -35   3   9      -23.90       17.88       35.80 <
 -33   3   9      -26.80        0.85       40.80 <
 -31   3   9      -19.20        2.34       33.60 <
 -29   3   9       14.60       32.35       15.40 <
 -27   3   9       15.40        0.91       16.50 <
 -25   3   9      954.10      942.25       31.20 o
 -23   3   9     2483.70     2507.17       51.00 o
 -21   3   9      288.10      285.66       14.10 o
 -19   3   9      183.60      218.76       11.10 o
 -17   3   9       31.20       48.42        7.70 o
 -15   3   9     1688.10     1688.29       31.20 o
 -13   3   9       12.90       25.17        5.70 <
 -11   3   9     1061.40      999.78       22.00 o
  -9   3   9      188.80      209.09        8.40 o
  -7   3   9     1483.80     1373.85       28.10 o
  -5   3   9      819.10      828.17       17.50 o
  -3   3   9       70.40       58.67        5.80 o
  -1   3   9       31.10       41.64        5.80 o
   1   3   9      352.20      315.93       10.30 o
   3   3   9      271.30      285.31       11.00 o
   5   3   9        7.00        3.63        5.00 <
   7   3   9      123.50      130.35        9.40 o
   9   3   9      798.90      682.59       20.00 o
  11   3   9      306.20      297.14       12.30 o
  13   3   9      172.90      171.59       16.00 o
  15   3   9      132.70      155.72       18.90 o
  17   3   9      203.80      255.12       24.60 o
  19   3   9      170.70      165.91       29.20 o
  21   3   9      139.30      138.31       32.30 o
  23   3   9       41.90       76.46       40.30 <
 -34   4   9      -13.50        0.00       31.00 <
 -32   4   9       -5.40        0.17       37.80 <
 -30   4   9       54.50       51.83       33.60 <
 -28   4   9        6.50       39.61       27.00 <
 -26   4   9      147.20      166.85       19.80 o
 -24   4   9       38.40       43.55       15.00 <
 -22   4   9      346.60      518.83       18.00 o
 -20   4   9      549.50      680.67       20.10 o
 -18   4   9     1706.10     1667.43       39.80 o
 -16   4   9      431.40      479.99       14.30 o
 -14   4   9      728.70      634.31       16.70 o
 -12   4   9      379.90      380.85       12.20 o
 -10   4   9      115.40      142.95        8.10 o
  -8   4   9       -1.10        6.12        7.50 <
  -6   4   9      175.90      233.94        9.70 o
  -4   4   9        0.30        3.56        6.02 <
  -2   4   9      196.50      175.78        8.60 o
   0   4   9        2.80        9.57        7.70 <
   2   4   9      685.10      659.72       18.10 o
   4   4   9     1771.60     1777.32       40.80 o
   6   4   9        5.20        3.43       11.60 <
   8   4   9      629.10      701.05       26.50 o
  10   4   9      527.90      515.59       22.90 o
  12   4   9      244.90      236.74       20.70 o
  14   4   9       31.90       76.50       16.50 <
  16   4   9      259.80      259.83       27.70 o
  18   4   9       84.30       75.10       23.30 o
  20   4   9       52.80        7.37       28.80 <
  22   4   9        9.70       88.56       28.40 <
 -31   5   9       17.00       12.14       34.10 <
 -29   5   9       25.90        5.12       25.50 <
 -27   5   9       96.00      143.32       35.00 <
 -25   5   9       29.50       31.96       16.40 <
 -23   5   9      160.60      200.41       15.70 o
 -21   5   9      152.20      165.98       12.20 o
 -19   5   9        4.00       16.07        8.10 <
 -17   5   9       17.40        0.04        9.30 <
 -15   5   9       -4.90        0.34        8.70 <
 -13   5   9       46.10       62.88       11.90 o
 -11   5   9       60.10       51.14       11.90 o
  -9   5   9        5.30        6.97        9.80 <
  -7   5   9      696.30      863.44       21.10 o
  -5   5   9     1603.20     1510.96       35.30 o
  -3   5   9      476.00      506.69       13.90 o
  -1   5   9       33.20       36.06        7.50 o
   1   5   9      623.70      631.41       19.60 o
   3   5   9      695.90      631.30       23.20 o
   5   5   9      141.20      123.27       14.90 o
   7   5   9      102.80      150.84       18.90 o
   9   5   9      206.60      274.27       27.50 o
  11   5   9      222.50      292.34       24.80 o
  13   5   9        7.20       37.43       22.40 <
  15   5   9       96.20      100.22       34.20 <
  17   5   9       85.20      137.42       29.80 <
  19   5   9       -7.80        6.26       29.40 <
 -30   6   9      108.50       45.68       49.40 <
 -28   6   9       82.30      125.58       37.00 <
 -26   6   9       81.30       78.70       35.60 <
 -24   6   9      -13.90       24.65       18.60 <
 -22   6   9      642.40      643.89       27.30 o
 -20   6   9       18.30        0.83       15.90 <
 -18   6   9      107.20      149.78       14.40 o
 -16   6   9       -2.60        1.26       13.60 <
 -14   6   9       66.90       83.81       14.50 o
 -12   6   9      106.90      154.55       15.90 o
 -10   6   9     2991.20     2752.12       71.50 o
  -8   6   9     2697.20     2643.03       55.20 o
  -6   6   9       66.50       71.35       12.50 o
  -4   6   9     1314.30     1315.66       27.40 o
  -2   6   9      312.50      329.08       12.90 o
   0   6   9      815.40      793.75       21.60 o
   2   6   9        9.20       27.97       14.20 <
   4   6   9      172.30      180.81       19.90 o
   6   6   9      115.60       83.22       20.70 o
   8   6   9      621.50      606.77       28.30 o
  10   6   9      -19.70       11.23       24.30 <
  12   6   9      105.00       78.65       31.00 o
  14   6   9       51.00       76.68       31.60 <
  16   6   9       54.00       74.08       43.40 <
  18   6   9        2.60       13.22       14.70 <
 -27   7   9       22.40        0.51       45.30 <
 -25   7   9       42.60        0.15       42.20 <
 -23   7   9      121.50        8.70       67.80 <
 -21   7   9      -11.30       11.41       20.20 <
 -19   7   9       44.50       70.96       19.20 <
 -17   7   9       73.00       54.39       15.40 o
 -15   7   9        6.30        2.06       14.10 <
 -13   7   9       46.70       10.57       17.20 <
 -11   7   9      157.30      214.54       18.20 o
  -9   7   9      167.10      228.73       17.20 o
  -7   7   9      287.50      288.24       18.80 o
  -5   7   9       66.80       45.29       12.30 o
  -3   7   9        4.10       23.22        9.60 <
  -1   7   9       98.30       78.58       11.10 o
   1   7   9      156.70      161.14       14.00 o
   3   7   9        9.90        2.90       18.90 <
   5   7   9      -10.10       18.57       20.10 <
   7   7   9       71.80       66.08       24.80 <
   9   7   9      136.20      139.58       29.80 o
  11   7   9        0.60        4.63       40.28 <
  13   7   9       51.20       39.66       42.90 <
  15   7   9       16.50        4.12       41.50 <
 -22   8   9      301.30      215.38       50.00 o
 -20   8   9       85.90      162.21       36.00 <
 -18   8   9      -17.60        1.54       40.00 <
 -16   8   9       33.00        0.39       27.10 <
 -14   8   9       37.60        5.46       26.60 <
 -12   8   9       46.50       80.55       28.00 <
 -10   8   9       -4.20        7.25       20.30 <
  -8   8   9      149.30      125.88       25.10 o
  -6   8   9      699.40      675.47       33.60 o
  -4   8   9      133.30      161.15       24.60 o
  -2   8   9       65.80       57.52       14.00 o
   0   8   9      288.00      235.07       27.00 o
   2   8   9       63.10       49.46       22.70 <
   4   8   9        4.10       39.29       24.80 <
   6   8   9       24.30        0.71       29.90 <
   8   8   9      291.30      298.04       45.50 o
  10   8   9       31.70       18.35       45.60 <
 -15   9   9        9.90       16.83       44.60 <
 -13   9   9      102.40       27.24       47.20 <
 -11   9   9      -81.40        9.57       36.30 <
  -9   9   9      -23.00       15.52       39.50 <
  -7   9   9       -0.40        0.64       48.83 <
  -5   9   9       -0.10        2.04       28.02 <
  -3   9   9       91.40      102.30       36.90 <
  -1   9   9       -9.70        8.07       20.80 <
   1   9   9       -7.20       65.15       32.40 <
   3   9   9        7.00       19.69       67.60 <
 -36   0  10      178.00       72.86       40.60 o
 -34   0  10       32.40       45.60       23.80 <
 -32   0  10       -7.50       11.91       21.10 <
 -30   0  10      311.00      317.10       28.50 o
 -28   0  10      189.80      214.66       22.10 o
 -26   0  10     3974.10     3774.58      104.80 o
 -24   0  10      486.70      514.45       25.80 o
 -22   0  10     7438.40     6958.77      167.60 o
 -20   0  10       23.80        0.28       10.90 <
 -18   0  10      725.70      782.42       21.00 o
 -16   0  10       51.40       25.00        7.00 o
 -14   0  10     7240.90     6722.82      152.90 o
 -12   0  10     3619.70     3680.15       71.10 o
 -10   0  10     2651.10     2289.29       58.60 o
  -8   0  10     8158.50     7908.16      332.90 o
  -6   0  10    12128.00    11640.52      341.60 o
  -4   0  10    22321.90    22172.65     1089.20 o
  -2   0  10       57.00       40.37        5.40 o
   0   0  10      727.60      886.44       23.20 o
   2   0  10      983.70      986.53       29.40 o
   4   0  10     5715.40     5781.40      129.90 o
   6   0  10      435.30      397.27       20.40 o
   8   0  10       49.90       39.65       12.50 o
  10   0  10     2700.40     2781.46       98.70 o
  12   0  10       23.90       29.73       16.10 <
  14   0  10      167.90      179.73       19.90 o
  16   0  10       -1.90        1.05       24.50 <
  18   0  10      -21.60        0.06       19.60 <
  20   0  10        4.70        0.00       43.00 <
  22   0  10      178.80      305.16       60.10 o
  24   0  10       46.40       20.38       56.60 <
 -37   1  10       33.60       10.19       36.20 <
 -35   1  10       26.90       13.20       23.60 <
 -33   1  10        7.00       23.50       17.40 <
 -31   1  10      -12.20        7.48       16.00 <
 -29   1  10        4.50        0.15       13.30 <
 -27   1  10      191.90      214.14       15.40 o
 -25   1  10       15.00       37.39        9.90 <
 -23   1  10      174.60      170.64       12.30 o
 -21   1  10     2273.50     2140.47       44.00 o
 -19   1  10        2.10        0.48        6.20 <
 -17   1  10      887.50      833.91       17.20 o
 -15   1  10     1128.70      991.81       19.70 o
 -13   1  10     6569.30     6476.67      105.50 o
 -11   1  10        7.00        8.48        3.50 <
  -9   1  10     2695.10     2755.44       41.40 o
  -7   1  10      386.60      661.02       11.40 o
  -5   1  10     2547.30     2834.67       39.90 o
  -3   1  10       22.20       44.93        3.40 o
  -1   1  10       75.10      109.14        5.50 o
   1   1  10      333.70      393.56       10.40 o
   3   1  10     1463.30     1407.23       27.30 o
   5   1  10     1213.50     1289.39       26.20 o
   7   1  10      719.20      772.18       18.10 o
   9   1  10     1013.60      988.79       26.30 o
  11   1  10     1015.10      882.81       28.50 o
  13   1  10       16.70       17.82       13.30 <
  15   1  10      107.60       96.70       19.40 o
  17   1  10       26.40        2.53       18.70 <
  19   1  10       50.40      101.77       26.20 <
  21   1  10      209.20      167.41       41.30 o
  23   1  10       51.70       93.30       32.40 <
 -36   2  10       53.90       64.95       43.60 <
 -34   2  10      166.00      230.47       50.60 o
 -32   2  10       40.30       31.74       32.90 <
 -30   2  10      148.60      187.30       20.70 o
 -28   2  10       34.20       44.73       14.90 <
 -26   2  10       32.00       34.39       13.80 <
 -24   2  10      794.20      769.03       25.90 o
 -22   2  10        4.40        3.89        8.50 <
 -20   2  10       69.20       86.05        8.80 o
 -18   2  10      592.60      697.86       15.70 o
 -16   2  10        4.40       11.47        6.00 <
 -14   2  10      470.90      416.99       13.10 o
 -12   2  10       82.00      101.83        5.50 o
 -10   2  10      226.50      221.62        7.40 o
  -8   2  10     2016.20     1866.20       32.20 o
  -6   2  10     5498.60     5767.57       81.20 o
  -4   2  10     3388.30     3486.57       47.20 o
  -2   2  10      684.60      711.44       14.20 o
   0   2  10     1085.50     1191.40       20.20 o
   2   2  10      102.80      106.65        7.80 o
   4   2  10       56.10       50.82        6.40 o
   6   2  10      311.30      317.83       10.90 o
   8   2  10      117.40      144.24       11.70 o
  10   2  10      493.10      459.14       17.90 o
  12   2  10      983.90     1099.01       32.00 o
  14   2  10       53.90       60.86       16.80 o
  16   2  10      145.60      234.23       20.70 o
  18   2  10      -19.30       46.27       26.60 <
  20   2  10        7.10       29.40       33.50 <
  22   2  10        8.30       10.92       43.00 <
 -35   3  10      -36.60       13.25       41.90 <
 -33   3  10      -67.00        6.20       36.90 <
 -31   3  10       57.70       90.86       31.90 <
 -29   3  10       10.00        0.43       19.60 <
 -27   3  10      167.40      187.02       17.70 o
 -25   3  10      775.50      861.60       27.70 o
 -23   3  10        5.30       23.89       11.40 <
 -21   3  10       21.30       45.14        9.30 <
 -19   3  10      136.20      179.05       11.10 o
 -17   3  10      343.90      313.25       13.40 o
 -15   3  10      199.20      197.62       10.20 o
 -13   3  10      556.00      544.70       12.70 o
 -11   3  10      158.30      148.88        8.40 o
  -9   3  10       55.00       85.80        6.00 o
  -7   3  10      261.90      245.69        8.70 o
  -5   3  10      813.20      706.09       15.70 o
  -3   3  10      291.80      269.76        8.80 o
  -1   3  10        6.80       16.18        5.90 <
   1   3  10      309.00      312.56       10.60 o
   3   3  10       52.40       57.28        7.10 o
   5   3  10       75.00      120.11        8.30 o
   7   3  10      322.40      347.88       12.60 o
   9   3  10       45.20       31.50        8.30 o
  11   3  10        0.30        0.09        9.64 <
  13   3  10       29.90       14.38        8.70 o
  15   3  10      251.00      235.64       12.90 o
  17   3  10      -15.30        0.28       23.70 <
  19   3  10       52.20       80.00       35.50 <
  21   3  10      134.30        0.53       60.80 <
 -34   4  10      -17.30        7.88       45.20 <
 -32   4  10       62.50       68.45       38.20 <
 -30   4  10       20.20        1.62       34.10 <
 -28   4  10       57.50       72.94       22.90 <
 -26   4  10      111.70      181.47       17.60 o
 -24   4  10       46.30       62.29       12.80 o
 -22   4  10      235.10      255.02       15.30 o
 -20   4  10       51.30       29.65       12.30 o
 -18   4  10     1293.20     1329.00       29.90 o
 -16   4  10        9.10        4.42        7.20 <
 -14   4  10      225.40      274.81       11.50 o
 -12   4  10     2210.80     2110.48       42.30 o
 -10   4  10     1187.70     1214.52       29.90 o
  -8   4  10     2831.40     2819.66       54.20 o
  -6   4  10       87.70       94.27       10.20 o
  -4   4  10        6.50        3.91        6.00 <
  -2   4  10      750.00      735.99       17.90 o
   0   4  10     1309.70     1422.72       31.20 o
   2   4  10      428.20      504.33       19.90 o
   4   4  10       38.80       27.89       11.60 o
   6   4  10      598.50      672.52       21.70 o
   8   4  10     2675.30     2560.84       58.10 o
  10   4  10        7.60        0.00       15.50 <
  12   4  10       51.50       84.35       15.70 o
  14   4  10      198.90      280.05       21.80 o
  16   4  10       98.90      104.13       25.40 o
  18   4  10        8.10       41.32       21.80 <
  20   4  10       17.70       18.10       31.20 <
 -31   5  10       71.90       95.04       39.40 <
 -29   5  10        4.40        9.07       31.80 <
 -27   5  10        0.50       57.68       36.49 <
 -25   5  10      394.30      391.16       23.00 o
 -23   5  10        6.80       45.19       14.10 <
 -21   5  10      211.40      251.47       13.60 o
 -19   5  10      518.30      578.43       17.40 o
 -17   5  10      422.80      456.63       15.30 o
 -15   5  10      270.30      278.61       11.40 o
 -13   5  10      127.40      127.92       11.50 o
 -11   5  10       22.50       22.87        9.90 <
  -9   5  10      487.70      416.37       19.00 o
  -7   5  10    14191.00    13768.81      258.00 o
  -5   5  10       62.10       65.26       10.60 o
  -3   5  10     2963.60     2890.02       49.40 o
  -1   5  10     1116.40     1175.70       24.90 o
   1   5  10     1784.10     1807.12       37.30 o
   3   5  10      485.60      520.22       19.80 o
   5   5  10     1122.50     1116.46       31.50 o
   7   5  10     1964.70     1934.25       48.70 o
   9   5  10      402.80      400.29       24.00 o
  11   5  10       -6.60       16.90       19.20 <
  13   5  10      248.80      259.37       39.00 o
  15   5  10       95.10      113.58       34.00 <
  17   5  10       34.30       73.75       24.20 <
  19   5  10       16.40       64.83       36.20 <
 -30   6  10       36.00       58.30       31.60 <
 -28   6  10       26.10        5.97       33.80 <
 -26   6  10      -14.40       29.49       33.20 <
 -24   6  10      -15.90        7.51       23.40 <
 -22   6  10      352.00      399.89       24.40 o
 -20   6  10        8.50        2.42       14.30 <
 -18   6  10      144.30      147.79       17.00 o
 -16   6  10       71.90       41.95       15.60 o
 -14   6  10       36.10       40.54       16.60 <
 -12   6  10       97.00      127.58       14.20 o
 -10   6  10      680.20      649.01       23.80 o
  -8   6  10       27.90       39.24       13.60 <
  -6   6  10       -6.50        9.35       11.60 <
  -4   6  10      389.80      364.42       14.10 o
  -2   6  10      643.90      633.26       18.20 o
   0   6  10       13.00       10.29        8.90 <
   2   6  10       30.00       80.20       14.80 <
   4   6  10       17.20       10.72       15.80 <
   6   6  10       17.10       24.71       16.40 <
   8   6  10        3.90       26.94       18.60 <
  10   6  10       -5.80        2.31       25.30 <
  12   6  10        1.20        8.13       27.60 <
  14   6  10       33.80       13.95       26.50 <
  16   6  10        8.00        6.82       21.90 <
 -25   7  10      123.20      215.88       44.00 <
 -23   7  10       19.30        8.85       35.30 <
 -21   7  10       82.80       87.89       27.80 o
 -19   7  10       42.00       29.40       20.80 <
 -17   7  10       20.60        0.90       17.10 <
 -15   7  10       -3.30       29.77       12.50 <
 -13   7  10       19.10       44.79       16.80 <
 -11   7  10       39.60       53.36       16.00 <
  -9   7  10       -0.90        0.66       26.75 <
  -7   7  10       88.70       99.86       15.40 o
  -5   7  10       44.70       43.57       12.40 o
  -3   7  10      232.70      290.53       13.70 o
  -1   7  10       30.00       37.15        9.80 o
   1   7  10       38.00       43.93       14.90 <
   3   7  10       70.20       87.31       24.40 <
   5   7  10       -0.30        2.59       23.77 <
   7   7  10       27.20       36.28       24.70 <
   9   7  10       20.20       64.77       25.50 <
  11   7  10       35.80       33.11       35.30 <
  13   7  10       25.20        0.09       48.80 <
 -22   8  10      -24.30       14.01       35.30 <
 -20   8  10      134.00      100.39       44.50 o
 -18   8  10      116.40      118.66       38.30 o
 -16   8  10       29.20        4.47       26.10 <
 -14   8  10       10.60       37.90       16.20 <
 -12   8  10      110.80      128.18       27.30 o
 -10   8  10      440.10      450.09       31.50 o
  -8   8  10       14.30       51.88       20.30 <
  -6   8  10      229.10      253.80       21.60 o
  -4   8  10      225.90      214.53       24.40 o
  -2   8  10      243.30      224.89       26.70 o
   0   8  10      -18.00        6.56       22.60 <
   2   8  10       11.40       15.95       23.80 <
   4   8  10      154.50      195.95       29.20 o
   6   8  10      178.40      177.93       30.60 o
   8   8  10       32.50        5.42       52.40 <
 -13   9  10      -14.10       17.93       40.00 <
 -11   9  10       43.20       27.86       44.00 <
  -9   9  10      230.90      332.57       42.90 o
  -7   9  10       40.30      111.51       42.20 <
  -5   9  10       19.40        4.60       37.50 <
  -3   9  10       81.00       54.44       38.10 <
  -1   9  10      215.80      250.60       48.30 o
   1   9  10       17.80        2.42       32.00 <
 -37   1  11       12.30       23.77       34.00 <
 -35   1  11       24.00       18.14       24.50 <
 -33   1  11       -0.60        3.09       30.83 <
 -31   1  11       81.90      105.13       16.70 o
 -29   1  11       31.50       24.98       13.70 <
 -27   1  11      159.00      160.89       13.50 o
 -25   1  11       21.50       27.10       12.00 <
 -23   1  11     2138.30     2028.30       41.20 o
 -21   1  11     1472.80     1478.15       36.20 o
 -19   1  11      543.70      549.50       13.70 o
 -17   1  11     3838.70     3951.03       57.80 o
 -15   1  11     1182.70     1026.39       23.60 o
 -13   1  11      423.10      479.24       10.00 o
 -11   1  11     7137.90     6724.70      101.60 o
  -9   1  11       43.40       66.60        4.50 o
  -7   1  11       61.10       65.37        4.80 o
  -5   1  11     1652.20     1785.19       27.20 o
  -3   1  11      570.00      558.89       11.10 o
  -1   1  11      550.10      616.99       13.70 o
   1   1  11      515.60      463.88       14.00 o
   3   1  11      154.20      203.77        8.50 o
   5   1  11      300.80      277.98       14.30 o
   7   1  11     1147.20     1297.30       25.90 o
   9   1  11     3039.90     2934.46       62.10 o
  11   1  11      935.80      938.67       25.70 o
  13   1  11        8.30        0.00       12.60 <
  15   1  11        7.50        4.38       17.00 <
  17   1  11      427.50      576.41       28.40 o
  19   1  11      463.20      389.39       47.10 o
  21   1  11       12.10        3.77       37.20 <
 -36   2  11       -8.30        0.15       38.30 <
 -34   2  11      -22.70        0.03       34.70 <
 -32   2  11       22.40       35.86       27.40 <
 -30   2  11     1022.70     1147.90       38.40 o
 -28   2  11      339.70      361.06       21.10 o
 -26   2  11      245.10      333.02       15.30 o
 -24   2  11      548.70      551.67       20.30 o
 -22   2  11       56.90       49.94       10.80 o
 -20   2  11       26.40       36.27       11.00 <
 -18   2  11       45.50       55.36        6.90 o
 -16   2  11      872.90      951.52       20.50 o
 -14   2  11      202.10      227.78        8.40 o
 -12   2  11       -2.10        0.67        4.50 <
 -10   2  11       51.40       36.33        5.10 o
  -8   2  11      159.30       77.05        7.60 o
  -6   2  11      186.10      277.90        7.00 o
  -4   2  11      627.90      670.30       12.40 o
  -2   2  11       22.60       19.65        5.90 o
   0   2  11       49.30       74.62        5.90 o
   2   2  11       39.70       42.79        6.80 o
   4   2  11      170.50      168.65        9.50 o
   6   2  11     2569.20     2419.50       44.80 o
   8   2  11     2921.70     2701.11       49.50 o
  10   2  11      442.90      469.05       19.50 o
  12   2  11       61.90       83.94       13.50 o
  14   2  11      406.50      362.36       24.50 o
  16   2  11      215.60      340.39       20.50 o
  18   2  11      322.80      370.21       33.90 o
  20   2  11       91.00       60.27       37.90 <
  22   2  11       11.30       11.01       21.80 <
 -35   3  11      -25.80        9.41       39.70 <
 -33   3  11      246.30      204.46       58.70 o
 -31   3  11      -12.30       22.98       26.70 <
 -29   3  11      364.20      324.16       25.10 o
 -27   3  11      146.00      169.44       17.90 o
 -25   3  11      130.80      136.34       16.60 o
 -23   3  11      138.10      182.73       13.00 o
 -21   3  11      187.30      276.79       13.20 o
 -19   3  11      739.60      784.22       20.60 o
 -17   3  11        0.50        8.38       11.31 <
 -15   3  11      451.80      461.54       12.50 o
 -13   3  11     1053.60     1228.83       23.70 o
 -11   3  11       -0.40        4.63        6.20 <
  -9   3  11      777.40      696.17       17.80 o
  -7   3  11     3198.40     3019.93       52.70 o
  -5   3  11       13.10       18.19        5.40 <
  -3   3  11        5.60        2.94        5.70 <
  -1   3  11      128.30      102.12        8.40 o
   1   3  11      179.10      280.29        8.50 o
   3   3  11      705.70      632.35       19.10 o
   5   3  11      109.40       90.49       11.00 o
   7   3  11       73.60       78.91        8.90 o
   9   3  11       43.00       40.28       10.10 o
  11   3  11      225.80      187.57       13.80 o
  13   3  11       19.20        2.94        9.20 <
  15   3  11       39.80       60.29        9.70 o
  17   3  11       61.00       65.65       26.70 <
  19   3  11       16.80        3.38       28.00 <
  21   3  11      -11.30        0.59       30.90 <
 -34   4  11      -29.00        1.52       24.80 <
 -32   4  11       55.00       51.24       31.40 <
 -30   4  11       61.10       42.19       30.90 <
 -28   4  11      263.80      278.52       27.10 o
 -26   4  11       98.90      125.04       17.00 o
 -24   4  11        3.50        0.44       13.00 <
 -22   4  11      654.40      762.37       24.20 o
 -20   4  11      272.70      310.52       13.90 o
 -18   4  11     1251.20     1293.60       27.80 o
 -16   4  11       26.00        2.75        8.20 o
 -14   4  11      367.00      385.90       12.00 o
 -12   4  11      121.90       94.61        9.50 o
 -10   4  11     5720.50     5589.85      100.20 o
  -8   4  11      192.30      177.70       12.00 o
  -6   4  11     1205.20     1266.25       25.50 o
  -4   4  11     2600.80     2521.52       47.80 o
  -2   4  11      585.80      594.38       16.50 o
   0   4  11        4.40        0.26        8.00 <
   2   4  11      677.50      690.22       25.40 o
   4   4  11      415.20      350.43       18.10 o
   6   4  11        4.00        9.05       13.40 <
   8   4  11      276.90      277.21       20.40 o
  10   4  11      129.40      109.24       23.90 o
  12   4  11       72.10       87.75       17.40 o
  14   4  11       31.30        9.11       21.10 <
  16   4  11       63.00       30.47       33.60 <
  18   4  11       60.60        0.01       60.10 <
 -31   5  11       10.30       13.88       39.60 <
 -29   5  11      -13.00        0.04       41.80 <
 -27   5  11       81.50      136.17       17.50 o
 -25   5  11       36.00       22.75       20.80 <
 -23   5  11      196.10      220.60       17.80 o
 -21   5  11       15.00       39.67       11.80 <
 -19   5  11       95.30      100.87       11.10 o
 -17   5  11      246.60      236.63       14.00 o
 -15   5  11      280.40      284.11       13.00 o
 -13   5  11      984.70      971.26       31.50 o
 -11   5  11      196.00      212.54       15.40 o
  -9   5  11       43.10       35.43       10.20 o
  -7   5  11     3107.60     3285.51       64.10 o
  -5   5  11      293.50      320.67       15.00 o
  -3   5  11       26.10       90.95        9.20 <
  -1   5  11       75.60       95.88       12.20 o
   1   5  11      600.70      750.39       18.90 o
   3   5  11      293.40      281.35       19.40 o
   5   5  11      326.30      318.62       20.50 o
   7   5  11      211.60      325.73       25.10 o
   9   5  11      132.00      162.70       18.60 o
  11   5  11       27.20       43.01       25.50 <
  13   5  11       42.80      137.36       28.30 <
  15   5  11       33.40       33.95       29.10 <
  17   5  11       -8.30        1.97       21.20 <
 -30   6  11       27.00       32.25       26.50 <
 -28   6  11        4.40        4.29       29.80 <
 -26   6  11      143.10      338.30       38.40 o
 -24   6  11       77.30       58.13       23.10 o
 -22   6  11      253.70      308.80       20.80 o
 -20   6  11      139.50      158.89       16.80 o
 -18   6  11        8.60        1.87       14.60 <
 -16   6  11        0.80        4.36       20.93 <
 -14   6  11       77.40       85.77       14.70 o
 -12   6  11      235.80      268.80       16.50 o
 -10   6  11      297.40      336.54       17.20 o
  -8   6  11      488.60      500.18       20.60 o
  -6   6  11      672.80      628.69       21.10 o
  -4   6  11      379.10      383.14       15.10 o
  -2   6  11      675.20      705.25       18.80 o
   0   6  11       19.00        4.87       12.30 <
   2   6  11       15.70       24.94       15.00 <
   4   6  11      116.00      132.47       17.50 o
   6   6  11       34.10       47.20       17.60 <
   8   6  11      247.40      225.61       25.80 o
  10   6  11      110.00      114.90       27.60 o
  12   6  11       18.70        6.55       28.30 <
  14   6  11       25.10      107.97       17.50 <
 -25   7  11        1.00        0.00       81.60 <
 -23   7  11        8.20       48.79       34.20 <
 -21   7  11       47.20       15.97       24.30 <
 -19   7  11       34.90        0.11       20.20 <
 -17   7  11       12.60       81.08        9.80 <
 -15   7  11       21.40        1.00       16.00 <
 -13   7  11       24.30       18.21       17.20 <
 -11   7  11       63.10       55.54       16.60 o
  -9   7  11      111.10      131.49       19.80 o
  -7   7  11      138.70      183.83       15.80 o
  -5   7  11       71.80       91.50       13.10 o
  -3   7  11      103.70      103.86       12.90 o
  -1   7  11       49.30       72.02       13.50 o
   1   7  11       27.60       25.13       18.90 <
   3   7  11        3.10        5.98       20.90 <
   5   7  11       74.70       47.50       24.80 o
   7   7  11        8.60        6.20       25.70 <
   9   7  11      -24.00      120.02       28.80 <
  11   7  11       11.10        0.14       40.00 <
 -22   8  11      233.10      203.70       33.30 o
 -20   8  11      111.90       64.87       41.00 <
 -18   8  11      -10.90        0.03       24.20 <
 -16   8  11       37.40       48.20       29.40 <
 -14   8  11      139.80      303.18       24.70 o
 -12   8  11      259.00      264.93       39.20 o
 -10   8  11      -11.10        0.00       25.40 <
  -8   8  11      185.20      162.36       23.90 o
  -6   8  11      277.90      176.46       30.90 o
  -4   8  11       23.80       26.37       24.70 <
  -2   8  11       33.90       13.34       22.30 <
   0   8  11      -20.50        4.33       31.80 <
   2   8  11        1.00        1.16       47.60 <
   4   8  11       32.80        5.83       34.60 <
   6   8  11       49.70        8.18       38.50 <
 -13   9  11       39.20       11.84       45.30 <
 -11   9  11       29.00       44.08       42.90 <
  -9   9  11       31.60       47.82       42.30 <
  -7   9  11       -8.50       15.85       40.70 <
  -5   9  11       58.70       34.02       45.00 <
  -3   9  11        0.30        5.20       34.18 <
 -36   0  12      413.00      470.20       73.80 o
 -34   0  12        9.60        5.20       24.20 <
 -32   0  12       94.30       86.12       24.90 o
 -30   0  12      262.10      232.88       39.30 o
 -28   0  12      348.90      374.71       34.10 o
 -26   0  12     1430.90     1397.70       46.10 o
 -24   0  12     3128.50     2892.17       80.70 o
 -22   0  12     7558.00     7374.37      174.30 o
 -20   0  12    13931.50    14022.21      309.20 o
 -18   0  12      263.70      233.94       12.00 o
 -16   0  12      146.20      124.76        8.40 o
 -14   0  12      280.20      248.88       11.80 o
 -12   0  12     2060.10     1812.25       98.40 o
 -10   0  12     1601.50     1556.34       80.30 o
  -8   0  12     4108.30     4155.26      107.80 o
  -6   0  12       29.00       49.53       12.50 <
  -4   0  12       81.50       82.70        5.30 o
  -2   0  12      430.00      456.42       18.00 o
   0   0  12      962.90     1092.21       26.10 o
   2   0  12     1296.60     1124.40       39.40 o
   4   0  12     2442.90     2423.44       61.30 o
   6   0  12     1799.70     1622.38       58.10 o
   8   0  12       20.50       13.86       13.80 <
  10   0  12       21.60       19.65       16.20 <
  12   0  12      796.90      920.28       50.40 o
  14   0  12       57.80       57.37       23.10 <
  16   0  12       57.00       43.03       37.10 <
  18   0  12        9.30       35.97       37.50 <
  20   0  12      275.00      162.03       78.00 o
 -37   1  12      103.00      214.65       46.60 <
 -35   1  12       44.20       13.41       26.40 <
 -33   1  12       16.10       74.01       21.20 <
 -31   1  12       31.90        4.28       15.30 <
 -29   1  12      447.10      513.09       21.70 o
 -27   1  12      848.70      823.35       27.80 o
 -25   1  12      192.30      215.59       13.40 o
 -23   1  12       -4.40        5.00        8.80 <
 -21   1  12      242.70      279.90        9.70 o
 -19   1  12      459.40      392.36       13.80 o
 -17   1  12       18.40       18.45        5.30 o
 -15   1  12      542.50      580.67       12.00 o
 -13   1  12       26.20       29.17        4.00 o
 -11   1  12      247.00      225.14        8.00 o
  -9   1  12     2668.00     2808.57       49.90 o
  -7   1  12      165.40      252.67        6.40 o
  -5   1  12       12.00        0.01        4.10 <
  -3   1  12       70.10       99.39        4.90 o
  -1   1  12        4.40        3.53        4.80 <
   1   1  12       -8.80        3.93        6.60 <
   3   1  12      -12.80        0.06        6.40 <
   5   1  12      130.30      101.42       10.20 o
   7   1  12      104.20      173.11       11.40 o
   9   1  12      855.00      874.07       24.80 o
  11   1  12      415.10      423.33       18.90 o
  13   1  12       85.50       74.89       16.40 o
  15   1  12      515.80      603.34       25.00 o
  17   1  12       33.00        0.11       34.60 <
  19   1  12        3.00       12.69       37.60 <
  21   1  12      207.20      269.62       36.10 o
 -36   2  12        3.10        0.01       36.20 <
 -34   2  12      125.90       74.53       46.00 <
 -32   2  12       20.50       36.84       22.90 <
 -30   2  12       30.40        7.11       16.30 <
 -28   2  12        3.30        0.01       14.00 <
 -26   2  12       89.10       77.01       14.50 o
 -24   2  12       67.40       72.12       11.70 o
 -22   2  12      142.40      186.84       12.20 o
 -20   2  12      441.20      449.91       15.20 o
 -18   2  12       42.10       54.87        8.00 o
 -16   2  12      347.30      299.02       10.60 o
 -14   2  12        3.00        1.71        4.70 <
 -12   2  12     1081.50     1141.15       19.20 o
 -10   2  12       53.70       55.26        4.30 o
  -8   2  12      226.10      237.74        7.00 o
  -6   2  12       89.00       62.99        6.80 o
  -4   2  12       18.90       20.67        4.90 o
  -2   2  12     1541.60     1444.86       26.10 o
   0   2  12       62.20       46.35        7.20 o
   2   2  12      181.00      142.44        9.20 o
   4   2  12        4.50        7.07        6.90 <
   6   2  12     1538.10     1480.22       29.70 o
   8   2  12      798.10      818.00       22.50 o
  10   2  12      155.60      129.44       12.20 o
  12   2  12      659.10      682.62       26.20 o
  14   2  12      925.00      928.75       31.00 o
  16   2  12       51.80       53.30       23.40 <
  18   2  12       35.50       19.55       34.60 <
  20   2  12      170.70      143.14       43.70 o
 -35   3  12      100.30       74.80       42.30 <
 -33   3  12       60.90       26.93       51.30 <
 -31   3  12       73.30      134.24       24.00 o
 -29   3  12       15.40       22.17       17.80 <
 -27   3  12      316.90      362.12       18.90 o
 -25   3  12       21.70       31.25       10.80 <
 -23   3  12      -16.80        3.21       11.70 <
 -21   3  12       57.10       66.19        9.90 o
 -19   3  12      210.10      279.50       17.00 o
 -17   3  12       42.50       52.63        9.40 o
 -15   3  12       58.50       92.35        7.70 o
 -13   3  12        8.30       16.40        5.70 <
 -11   3  12      114.10      153.12        7.80 o
  -9   3  12     1096.90     1115.15       24.60 o
  -7   3  12     1518.50     1470.43       24.80 o
  -5   3  12      122.20      135.37        8.10 o
  -3   3  12        9.00        5.09        6.40 <
  -1   3  12       18.60       13.21        6.10 o
   1   3  12       33.30       34.45        7.80 o
   3   3  12        2.60        4.92        7.30 <
   5   3  12      115.10      118.74       10.70 o
   7   3  12       -0.70        0.33       14.39 <
   9   3  12       22.60        9.87       10.00 <
  11   3  12       26.60       35.95        9.50 <
  13   3  12      152.40      165.45       14.30 o
  15   3  12       -2.00        4.92       10.90 <
  17   3  12       -7.80        0.36       22.80 <
  19   3  12       19.90        8.90       32.60 <
 -34   4  12      -12.10        0.04       44.00 <
 -32   4  12        2.50       21.51       39.30 <
 -30   4  12       -1.00       27.29       55.60 <
 -28   4  12       21.20       26.38       17.70 <
 -26   4  12       22.20        4.98       14.80 <
 -24   4  12       -6.40        3.73       13.60 <
 -22   4  12     1083.20     1014.55       31.00 o
 -20   4  12       22.90        9.75        9.10 <
 -18   4  12       26.40       30.72        8.60 o
 -16   4  12      135.00      137.35        9.80 o
 -14   4  12     4028.20     4031.87       70.30 o
 -12   4  12      813.50      864.07       22.50 o
 -10   4  12      791.00      874.41       21.80 o
  -8   4  12     6301.70     6376.71      121.90 o
  -6   4  12      165.90      207.30       10.10 o
  -4   4  12      555.40      618.81       18.50 o
  -2   4  12     1321.70     1381.46       30.60 o
   0   4  12     1641.80     1792.35       35.20 o
   2   4  12      357.40      450.64       16.80 o
   4   4  12      116.50      141.99       12.50 o
   6   4  12      314.70      293.65       19.60 o
   8   4  12       30.90       16.05       16.50 <
  10   4  12      -17.00        0.12       15.50 <
  12   4  12      -25.40       22.80       19.40 <
  14   4  12       11.10        3.08       23.10 <
  16   4  12      -25.60        1.15       25.60 <
  18   4  12        1.70        0.44       29.20 <
 -31   5  12      -35.80       17.02       38.40 <
 -29   5  12       57.10       34.18       37.70 <
 -27   5  12       -7.70       32.18       18.30 <
 -25   5  12      173.80      210.75       16.80 o
 -23   5  12     1225.00     1271.73       31.60 o
 -21   5  12        4.60       36.33       11.10 <
 -19   5  12      103.60       97.38       11.80 o
 -17   5  12      232.00      256.41       13.20 o
 -15   5  12     2077.60     1997.88       41.50 o
 -13   5  12      815.30      790.50       27.80 o
 -11   5  12     1727.10     1608.91       37.90 o
  -9   5  12     1077.80     1189.13       29.30 o
  -7   5  12     1685.30     1615.18       35.40 o
  -5   5  12      816.20      629.35       21.20 o
  -3   5  12     1242.40     1207.14       26.10 o
  -1   5  12     2318.10     2394.43       52.10 o
   1   5  12      420.20      496.16       21.80 o
   3   5  12       21.50        0.15       13.10 <
   5   5  12       35.60       25.19       16.20 <
   7   5  12      131.90       93.51       17.70 o
   9   5  12      217.00      277.80       22.10 o
  11   5  12        4.50       20.85       15.40 <
  13   5  12       11.20      102.77       21.50 <
  15   5  12        0.00        1.29        0.01 <
 -28   6  12        6.00        0.36       27.90 <
 -26   6  12      431.40      543.83       32.70 o
 -24   6  12        3.40       23.46       20.10 <
 -22   6  12      201.40      208.32       19.40 o
 -20   6  12      139.20      195.30       18.60 o
 -18   6  12        9.50        2.82       14.40 <
 -16   6  12      158.40      140.06       14.60 o
 -14   6  12      322.00      326.02       21.70 o
 -12   6  12      380.10      442.06       19.50 o
 -10   6  12       90.40       88.38       14.20 o
  -8   6  12      156.30      185.80       15.30 o
  -6   6  12        0.60        1.39       17.82 <
  -4   6  12      489.70      526.40       19.00 o
  -2   6  12       34.30       15.06       13.70 <
   0   6  12       12.70        9.63       13.50 <
   2   6  12       33.90       21.98       14.50 <
   4   6  12      362.40      337.74       23.70 o
   6   6  12       52.50      115.08       19.90 <
   8   6  12       18.00        2.48       25.20 <
  10   6  12      -15.40       37.54       28.10 <
  12   6  12      -12.10       15.67       23.50 <
  14   6  12        5.60       56.66       17.80 <
 -25   7  12       26.20       34.71       41.30 <
 -23   7  12      113.40      157.96       34.80 o
 -21   7  12        4.20        6.43       26.70 <
 -19   7  12      375.40      333.33       27.10 o
 -17   7  12        2.00       47.08        8.50 <
 -15   7  12       34.00       60.88       18.00 <
 -13   7  12       79.60       42.66       20.10 o
 -11   7  12      104.60      103.88       18.40 o
  -9   7  12       -5.10        4.78       14.50 <
  -7   7  12      151.90      156.76       15.40 o
  -5   7  12       -2.80        6.39       12.80 <
  -3   7  12      117.30      154.74       13.60 o
  -1   7  12        9.10       10.16       15.80 <
   1   7  12       92.30       95.42       21.50 o
   3   7  12       14.00        9.95       22.50 <
   5   7  12        4.50       16.61       23.70 <
   7   7  12      -13.40        9.70       32.90 <
   9   7  12       72.50      115.53       41.90 <
 -20   8  12       44.30        4.42       39.90 <
 -18   8  12       37.00       79.15       38.30 <
 -16   8  12      132.10      119.40       29.90 o
 -14   8  12       13.40        8.77       28.50 <
 -12   8  12       25.80       40.21       29.00 <
 -10   8  12      275.70      204.98       30.30 o
  -8   8  12        2.50        0.02       24.40 <
  -6   8  12      227.00      233.34       27.00 o
  -4   8  12      224.50      179.72       26.00 o
  -2   8  12      329.90      228.72       49.60 o
   0   8  12       -9.40        4.21       27.40 <
   2   8  12       96.70       36.16       40.00 <
   4   8  12      -65.80        0.29       38.50 <
  -7   9  12      123.30       68.62       43.90 <
 -37   1  13      261.60      204.87       47.30 o
 -35   1  13       38.80       21.63       28.40 <
 -33   1  13       36.00       27.51       20.60 <
 -31   1  13      218.20      226.57       20.50 o
 -29   1  13       19.00       15.13       12.50 <
 -27   1  13       -2.20        3.58       11.80 <
 -25   1  13      947.20      977.66       23.10 o
 -23   1  13        8.40        3.96        9.80 <
 -21   1  13      101.50       97.27        9.90 o
 -19   1  13       76.60       85.58        6.70 o
 -17   1  13      877.50      846.63       17.60 o
 -15   1  13      453.80      497.40       10.50 o
 -13   1  13      220.60      235.16        8.70 o
 -11   1  13     2208.40     1982.76       42.20 o
  -9   1  13      284.00      315.30        8.10 o
  -7   1  13     4150.10     4268.31       74.80 o
  -5   1  13      407.90      389.12        8.50 o
  -3   1  13     2510.40     2529.26       37.10 o
  -1   1  13       66.90       86.31        6.20 o
   1   1  13     1643.90     1630.36       29.20 o
   3   1  13     6278.70     6073.03      110.80 o
   5   1  13      517.70      547.09       15.90 o
   7   1  13     1115.70     1126.08       28.80 o
   9   1  13      534.40      549.30       22.40 o
  11   1  13      167.20      126.04       16.10 o
  13   1  13      766.70      783.00       31.10 o
  15   1  13      238.30      175.35       29.90 o
  17   1  13      134.30      136.24       37.80 o
  19   1  13      -44.10        4.69       32.30 <
 -36   2  13      -13.60        2.55       34.50 <
 -34   2  13       25.70        5.14       41.40 <
 -32   2  13      233.00      187.58       26.40 o
 -30   2  13       13.40       45.31       16.80 <
 -28   2  13      574.50      514.03       24.80 o
 -26   2  13       33.90       45.63       11.70 <
 -24   2  13      360.80      368.06       15.00 o
 -22   2  13      119.50      103.56       12.10 o
 -20   2  13      681.60      574.94       21.90 o
 -18   2  13        0.70        9.74       10.37 <
 -16   2  13      868.40      936.62       20.70 o
 -14   2  13       93.00       92.49        6.20 o
 -12   2  13        3.80        0.47        3.30 <
 -10   2  13     1015.30      979.93       18.00 o
  -8   2  13      683.30      654.75       13.80 o
  -6   2  13     1654.50     1616.45       29.10 o
  -4   2  13      135.60      114.74        6.50 o
  -2   2  13      524.90      584.58       13.10 o
   0   2  13       60.70       71.45        7.40 o
   2   2  13     1074.90     1005.67       25.20 o
   4   2  13      877.00      901.40       20.50 o
   6   2  13      144.70      154.12       10.70 o
   8   2  13      165.00      178.19       12.20 o
  10   2  13       53.80       74.74       11.00 o
  12   2  13     1852.70     1870.87       43.80 o
  14   2  13      -12.50        0.50       13.40 <
  16   2  13       15.10       10.97       17.30 <
  18   2  13       47.10        1.44       37.20 <
 -35   3  13       61.30       51.74       38.10 <
 -33   3  13        7.90        0.63       47.40 <
 -31   3  13      214.30      246.88       26.30 o
 -29   3  13       59.70       77.05       20.30 <
 -27   3  13      125.20       88.50       16.10 o
 -25   3  13       79.20      115.49       13.30 o
 -23   3  13       44.70       69.37       10.70 o
 -21   3  13      307.20      292.10       14.80 o
 -19   3  13      167.90      121.46       11.20 o
 -17   3  13       87.90       58.33        9.10 o
 -15   3  13       27.50       41.77        6.20 o
 -13   3  13       54.50       76.51        7.70 o
 -11   3  13     1232.80     1356.57       24.40 o
  -9   3  13       34.30       23.68        5.80 o
  -7   3  13      584.50      580.82       15.00 o
  -5   3  13       79.30       74.31        7.80 o
  -3   3  13      530.50      502.02       16.40 o
  -1   3  13       89.00       72.93        8.70 o
   1   3  13      365.00      449.70       12.90 o
   3   3  13       24.10       12.48       10.60 <
   5   3  13       31.60       31.86       10.00 o
   7   3  13       13.90       10.53        9.30 <
   9   3  13       15.00        4.98       11.10 <
  11   3  13      131.70      140.89       13.40 o
  13   3  13       15.90       12.80       11.60 <
  15   3  13       15.20        2.96       23.60 <
  17   3  13      -17.00        0.00       27.50 <
 -34   4  13      134.10       55.33       43.30 o
 -32   4  13      195.80      130.00       39.00 o
 -30   4  13        3.70        0.42       25.60 <
 -28   4  13      355.90      409.11       24.30 o
 -26   4  13      587.20      696.62       24.90 o
 -24   4  13       62.50       85.48       15.60 o
 -22   4  13       15.90        0.03       14.10 <
 -20   4  13     2816.00     2793.14       52.30 o
 -18   4  13      295.30      253.07       13.70 o
 -16   4  13      400.90      445.24       13.40 o
 -14   4  13     1236.60     1281.83       28.50 o
 -12   4  13     3780.80     3665.67       65.60 o
 -10   4  13      135.70      141.96       10.10 o
  -8   4  13      973.40     1011.25       22.30 o
  -6   4  13     1130.60      970.02       24.80 o
  -4   4  13     2117.20     2103.61       41.00 o
  -2   4  13        9.50       13.05        8.50 <
   0   4  13       87.30       49.36       11.00 o
   2   4  13       13.70        7.36       12.40 <
   4   4  13       31.20       36.67       14.10 <
   6   4  13      321.80      292.42       18.40 o
   8   4  13       -6.50       17.70       15.20 <
  10   4  13       -4.90        7.16       19.30 <
  12   4  13      -34.50        3.97       23.60 <
  14   4  13       89.50      108.71       26.40 o
  16   4  13       28.00        0.49       25.40 <
 -31   5  13       24.20        0.22       40.80 <
 -29   5  13       21.20       39.59       26.10 <
 -27   5  13       18.60       81.16       13.90 <
 -25   5  13      102.90      118.89       15.90 o
 -23   5  13       24.50       19.97       14.10 <
 -21   5  13      531.60      648.00       19.30 o
 -19   5  13      181.50      225.89       12.50 o
 -17   5  13      132.90      194.25       13.70 o
 -15   5  13       52.10      107.02       10.20 o
 -13   5  13       37.60       52.37       12.60 o
 -11   5  13       31.00       52.92       10.80 <
  -9   5  13        7.90       48.19       10.00 <
  -7   5  13      257.80      311.70       13.00 o
  -5   5  13      200.40      236.86       14.50 o
  -3   5  13       36.80       25.21        9.50 o
  -1   5  13      973.00     1038.93       25.00 o
   1   5  13       24.90       15.18       13.70 <
   3   5  13      251.90      357.80       18.90 o
   5   5  13       49.50       21.70       18.40 <
   7   5  13       10.90        6.15       19.50 <
   9   5  13        2.70       11.93       20.90 <
  11   5  13       17.30       49.04       22.00 <
  13   5  13       14.00       20.29       18.30 <
  15   5  13        0.10        6.61        8.92 <
 -28   6  13        8.00       20.42       25.90 <
 -26   6  13       25.40       69.09       25.90 <
 -24   6  13      -18.20       18.47       21.30 <
 -22   6  13       70.60       43.42       17.20 o
 -20   6  13       -5.20        0.54       13.90 <
 -18   6  13        5.70        7.43       12.80 <
 -16   6  13      275.00      294.10       18.70 o
 -14   6  13      107.30      100.99       16.80 o
 -12   6  13       45.80       70.43       12.70 o
 -10   6  13      138.40      186.17       14.60 o
  -8   6  13      -12.40        0.01       11.70 <
  -6   6  13      849.60      846.61       28.60 o
  -4   6  13      275.40      261.83       19.30 o
  -2   6  13      121.30      190.41       16.30 o
   0   6  13       18.50       19.55       15.60 <
   2   6  13      218.80      217.17       20.00 o
   4   6  13      -14.70        2.18       16.60 <
   6   6  13      149.90      247.64       22.60 o
   8   6  13       30.60       53.06       30.50 <
  10   6  13       -6.20        0.10       39.40 <
  12   6  13      -11.30        3.72        9.80 <
 -25   7  13       -8.00        0.06       34.90 <
 -23   7  13       16.80        0.31       26.50 <
 -21   7  13       28.40        9.62       19.40 <
 -19   7  13       12.10       19.57       20.30 <
 -17   7  13        1.50        0.00       14.40 <
 -15   7  13       19.90        6.77       16.00 <
 -13   7  13       19.80       16.31       17.30 <
 -11   7  13       17.50       18.25       16.60 <
  -9   7  13      270.30      274.81       19.80 o
  -7   7  13      416.90      361.99       21.10 o
  -5   7  13       55.60       59.48       14.90 o
  -3   7  13       56.30       36.66       23.90 <
  -1   7  13        2.30       11.87       19.10 <
   1   7  13      193.50      238.23       25.10 o
   3   7  13       -3.00        1.73       25.00 <
   5   7  13       -9.90       15.91       27.70 <
   7   7  13       51.40       15.50       31.10 <
   9   7  13       10.40        0.25       33.00 <
 -20   8  13       47.40        0.64       37.90 <
 -18   8  13       77.20       97.96       35.70 <
 -16   8  13      299.10      250.72       45.10 o
 -14   8  13       -8.00        4.56       27.10 <
 -12   8  13       35.90       34.25       27.40 <
 -10   8  13        2.30        0.54       23.30 <
  -8   8  13       82.90       29.45       31.60 <
  -6   8  13      135.10       54.14       28.90 o
  -4   8  13       54.70       20.31       27.60 <
  -2   8  13       11.10       18.79       32.60 <
   0   8  13        5.70        1.99       42.20 <
   2   8  13       10.90       18.48       37.60 <
 -36   0  14      207.10      118.32       69.40 o
 -34   0  14       31.40      109.57       36.10 <
 -32   0  14      193.30      179.22       26.10 o
 -30   0  14        7.10       18.36       17.60 <
 -28   0  14      118.60      117.91       22.40 o
 -26   0  14      176.40      210.56       18.80 o
 -24   0  14      127.10      120.69       16.60 o
 -22   0  14      402.00      338.01       18.60 o
 -20   0  14     3191.30     3218.17       66.50 o
 -18   0  14     4139.80     4420.26       98.70 o
 -16   0  14     4526.00     4613.65      102.70 o
 -14   0  14      119.10      109.45      149.20 <
 -12   0  14       77.60       28.98       14.70 o
 -10   0  14       37.50       70.55       14.70 <
  -8   0  14       87.40       59.29       15.20 o
  -6   0  14     1157.70     1112.33       42.60 o
  -4   0  14       46.60       62.14        5.70 o
  -2   0  14     2412.30     2513.54       66.00 o
   0   0  14      544.00      640.11       24.20 o
   2   0  14     1938.10     1737.96       51.20 o
   4   0  14      307.70      343.46       18.30 o
   6   0  14       -3.10       11.09       15.20 <
   8   0  14        1.60        0.06       18.60 <
  10   0  14      329.80      349.65       27.10 o
  12   0  14       -1.90       11.98       20.90 <
  14   0  14       44.60       30.46       31.10 <
  16   0  14       31.10        9.07       47.50 <
  18   0  14       13.90       78.56       51.00 <
 -37   1  14       59.30        0.02       39.70 <
 -35   1  14      102.90      198.65       39.60 <
 -33   1  14       33.30        4.55       21.80 <
 -31   1  14      142.90      138.72       18.80 o
 -29   1  14       82.10      100.22       15.00 o
 -27   1  14       29.60       16.11       11.50 <
 -25   1  14      427.20      484.62       17.30 o
 -23   1  14       48.10       59.57       10.40 o
 -21   1  14      243.40      235.78       10.50 o
 -19   1  14       35.90       28.81        6.50 o
 -17   1  14      384.30      378.55       10.10 o
 -15   1  14      166.00      154.69        5.40 o
 -13   1  14      973.70     1081.38       21.00 o
 -11   1  14     1024.90     1040.47       34.60 o
  -9   1  14     1704.60     1809.82       40.20 o
  -7   1  14     1721.10     1774.27       33.40 o
  -5   1  14       -4.00        8.19        2.90 <
  -3   1  14       63.20       79.55        5.70 o
  -1   1  14     4825.00     4812.24       75.20 o
   1   1  14      956.20     1008.50       20.80 o
   3   1  14       -1.20       16.14        9.10 <
   5   1  14      874.90      914.31       24.90 o
   7   1  14     1645.10     1702.53       38.00 o
   9   1  14       50.60       79.70       12.20 o
  11   1  14       -3.40        2.51       14.50 <
  13   1  14       41.30       82.82       15.30 <
  15   1  14      238.60      174.10       36.60 o
  17   1  14       20.50       29.68       30.70 <
 -36   2  14       28.30        4.60       36.60 <
 -34   2  14      -16.40        0.03       27.40 <
 -32   2  14        0.10       13.49       12.52 <
 -30   2  14        6.20       35.10       15.90 <
 -28   2  14       26.60       34.66       14.00 <
 -26   2  14       16.70        0.83       11.80 <
 -24   2  14       79.00       99.69       11.80 o
 -22   2  14      110.80      176.86       10.70 o
 -20   2  14      720.00      674.89       20.50 o
 -18   2  14      220.90      202.15       10.60 o
 -16   2  14     1133.00     1212.64       20.60 o
 -14   2  14        3.10        1.42        3.80 <
 -12   2  14      462.20      504.95        9.80 o
 -10   2  14      734.60      721.78       13.90 o
  -8   2  14      840.40      843.45       15.60 o
  -6   2  14      319.50      323.03        9.20 o
  -4   2  14      176.60      184.05        8.00 o
  -2   2  14       91.90       88.83        7.70 o
   0   2  14     3383.10     3306.79       57.00 o
   2   2  14      336.70      431.01       13.70 o
   4   2  14      365.40      429.13       13.90 o
   6   2  14     1302.50     1243.90       29.10 o
   8   2  14      147.20      161.22       13.60 o
  10   2  14      109.90      153.14       13.80 o
  12   2  14      319.00      328.45       19.40 o
  14   2  14       68.60      116.05       20.00 o
  16   2  14       55.80       92.75       31.30 <
  18   2  14       13.60       17.18       20.30 <
 -35   3  14       53.70       65.53       35.10 <
 -33   3  14      -20.90       34.77       31.10 <
 -31   3  14       21.10       33.75       23.50 <
 -29   3  14      109.30      124.36       18.30 o
 -27   3  14       56.70       38.01       14.90 o
 -25   3  14       86.80       98.94       13.20 o
 -23   3  14      648.00      638.15       22.00 o
 -21   3  14       -1.40       28.40        8.60 <
 -19   3  14      712.80      863.50       18.90 o
 -17   3  14       69.90       90.50        8.50 o
 -15   3  14      984.20      960.15       22.00 o
 -13   3  14      370.00      376.61       11.50 o
 -11   3  14      475.30      425.82       13.40 o
  -9   3  14       15.20       16.33        5.00 o
  -7   3  14      686.00      697.55       16.40 o
  -5   3  14      390.50      345.73       14.00 o
  -3   3  14      117.50      104.13        9.20 o
  -1   3  14      777.90      751.86       18.60 o
   1   3  14       -0.40        5.95        9.36 <
   3   3  14       23.80       27.40        8.90 <
   5   3  14      122.00      158.61       13.60 o
   7   3  14       28.90       16.09       12.40 <
   9   3  14       71.10       93.27       12.00 o
  11   3  14      167.10      174.00       15.50 o
  13   3  14       -7.60        7.82       22.40 <
  15   3  14      -14.00        1.82       25.80 <
  17   3  14       19.00       26.15       17.30 <
 -34   4  14       -0.50       87.24       69.30 <
 -32   4  14      -10.30       26.08       39.50 <
 -30   4  14      334.20      485.44       23.80 o
 -28   4  14       74.00       90.89       20.10 o
 -26   4  14        3.20        4.88       14.80 <
 -24   4  14      928.00      927.15       29.70 o
 -22   4  14      610.80      601.09       20.80 o
 -20   4  14      120.60      103.35       12.40 o
 -18   4  14       13.10        3.08       10.00 <
 -16   4  14     2589.60     2734.78       55.70 o
 -14   4  14      347.30      342.67       12.60 o
 -12   4  14      386.90      367.93       14.00 o
 -10   4  14      149.40      131.61       10.30 o
  -8   4  14       70.60       75.90        8.40 o
  -6   4  14      708.40      776.24       22.00 o
  -4   4  14      210.80      212.81       13.00 o
  -2   4  14       93.30      141.82       10.30 o
   0   4  14      501.80      460.62       19.10 o
   2   4  14       19.10       29.73       12.40 <
   4   4  14       24.30       38.25       14.30 <
   6   4  14      182.90      208.89       18.40 o
   8   4  14        8.60        6.24       15.30 <
  10   4  14        4.60       16.80       22.30 <
  12   4  14       -9.80        0.34       23.20 <
  14   4  14       14.10       12.30       23.40 <
 -31   5  14       98.60      209.55       38.50 <
 -29   5  14      489.80      490.61       32.20 o
 -27   5  14      -17.50       13.32       16.70 <
 -25   5  14       12.30       21.24       12.80 <
 -23   5  14      213.20      186.83       17.00 o
 -21   5  14      989.70      946.52       26.40 o
 -19   5  14      201.50      184.23       14.00 o
 -17   5  14      271.30      290.39       14.60 o
 -15   5  14      256.70      289.74       15.80 o
 -13   5  14      191.70      210.27       13.70 o
 -11   5  14      391.80      472.90       17.50 o
  -9   5  14       -1.30        1.87        9.30 <
  -7   5  14      134.30      159.88       12.50 o
  -5   5  14      304.60      367.02       16.80 o
  -3   5  14      103.70       92.50       13.40 o
  -1   5  14      -19.70        1.24       12.20 <
   1   5  14       79.10      117.20       14.90 o
   3   5  14      286.40      341.41       21.60 o
   5   5  14       90.40      104.86       18.50 o
   7   5  14       12.50       13.72       15.50 <
   9   5  14      116.30       45.49       23.70 o
  11   5  14      -13.80       12.58       14.40 <
  13   5  14      -17.50       27.72       15.00 <
 -28   6  14       54.80        2.02       40.30 <
 -26   6  14       28.40       30.36       21.80 <
 -24   6  14       46.00       44.12       21.60 <
 -22   6  14       17.60       14.80       18.20 <
 -20   6  14       31.50       60.94        9.50 o
 -18   6  14        0.30        3.35       13.91 <
 -16   6  14       34.10       32.39       16.30 <
 -14   6  14       -5.20        0.24       15.00 <
 -12   6  14       57.80       38.72       14.00 o
 -10   6  14       44.80       64.51       13.70 o
  -8   6  14      371.20      357.25       17.50 o
  -6   6  14       39.50       26.59       11.60 o
  -4   6  14       45.20       77.74       16.10 <
  -2   6  14        7.90        6.90       13.00 <
   0   6  14      205.90      177.60       18.40 o
   2   6  14       50.80       23.69       16.50 o
   4   6  14       -7.10        6.17       15.20 <
   6   6  14       43.10       12.28       27.20 <
   8   6  14        2.90        7.16       20.50 <
  10   6  14       17.40       14.34       25.80 <
 -25   7  14      -14.10        4.48       35.20 <
 -23   7  14       59.80       63.99       35.40 <
 -21   7  14      229.10      196.85       27.40 o
 -19   7  14      102.20      134.93       25.90 o
 -17   7  14      -12.70        2.70       18.20 <
 -15   7  14       -4.30       28.66       16.20 <
 -13   7  14        4.80       15.38       17.00 <
 -11   7  14       17.00       13.26       17.60 <
  -9   7  14       18.40        9.70       14.10 <
  -7   7  14        2.20       15.82       14.90 <
  -5   7  14       85.80      123.71       17.80 o
  -3   7  14       73.50       80.16       21.10 o
  -1   7  14      107.90      170.67       20.90 o
   1   7  14       24.30        0.08       19.30 <
   3   7  14       17.70        0.02       26.00 <
   5   7  14       42.20       17.95       33.70 <
   7   7  14       22.20        0.13       36.10 <
 -18   8  14      206.50      195.46       44.40 o
 -16   8  14       96.60       82.48       41.70 <
 -14   8  14       35.90       12.25       33.00 <
 -12   8  14       51.00       36.31       26.60 <
 -10   8  14       61.10       51.41       32.40 <
  -8   8  14       63.80       60.00       26.70 <
  -6   8  14       21.10       13.79       30.30 <
  -4   8  14       23.60       57.35       32.50 <
  -2   8  14       64.20       73.05       35.00 <
   0   8  14      123.50      150.91       47.20 <
 -37   1  15      -41.20       36.14       32.60 <
 -35   1  15      182.60      276.30       34.90 o
 -33   1  15       23.20       38.71       23.00 <
 -31   1  15       -2.60        1.37       15.80 <
 -29   1  15        4.30        0.71       14.00 <
 -27   1  15       29.00       36.33       10.70 <
 -25   1  15        5.70       21.02        9.90 <
 -23   1  15      348.30      384.86       13.60 o
 -21   1  15     1323.00     1330.22       23.30 o
 -19   1  15       24.70       12.58        5.80 o
 -17   1  15     4309.00     4314.35       71.70 o
 -15   1  15     1644.70     1679.89       33.60 o
 -13   1  15     3710.50     3568.50       99.90 o
 -11   1  15     1033.70     1030.44       38.70 o
  -9   1  15       -1.20       27.69       11.50 <
  -7   1  15      139.30      140.16        6.50 o
  -5   1  15     4934.00     5049.89       71.70 o
  -3   1  15      853.20      950.15       18.50 o
  -1   1  15      527.80      520.84       14.50 o
   1   1  15      253.50      238.24       13.80 o
   3   1  15       20.60       14.44        8.00 <
   5   1  15      153.80      140.92       13.00 o
   7   1  15      238.40      224.41       16.10 o
   9   1  15       34.60        3.93       14.60 <
  11   1  15       59.10       76.00       16.90 o
  13   1  15       11.40        3.56       14.00 <
  15   1  15       65.10       66.07       33.80 <
  17   1  15       15.50       91.20       23.60 <
 -36   2  15      -22.40        0.02       31.60 <
 -34   2  15       -0.50        9.36       34.37 <
 -32   2  15       61.20       57.72       21.60 <
 -30   2  15       -1.40        0.20       17.90 <
 -28   2  15      242.70      190.15       17.40 o
 -26   2  15       -2.40        8.14       11.20 <
 -24   2  15      484.70      480.85       17.20 o
 -22   2  15      166.60      202.37       11.10 o
 -20   2  15      243.30      221.78       11.40 o
 -18   2  15     2364.70     2398.41       46.90 o
 -16   2  15       51.90       37.41        5.30 o
 -14   2  15     1191.10     1273.91       20.90 o
 -12   2  15     1548.50     1574.82       34.50 o
 -10   2  15      915.40     1052.16       20.50 o
  -8   2  15       21.30       47.96        6.90 o
  -6   2  15      224.10      242.88        7.90 o
  -4   2  15     1196.30     1439.28       24.10 o
  -2   2  15     2627.30     2512.13       47.50 o
   0   2  15       33.70       18.23        9.60 o
   2   2  15      125.80      156.42       13.10 o
   4   2  15       81.80      118.55       10.70 o
   6   2  15      644.70      622.83       22.20 o
   8   2  15      365.30      462.77       16.90 o
  10   2  15       79.10       91.79       15.30 o
  12   2  15       43.00       70.10       17.80 <
  14   2  15       43.10        8.10       21.10 <
  16   2  15       22.70      353.47       17.90 <
 -35   3  15       50.50      247.87       30.00 <
 -33   3  15      237.20      262.92       34.30 o
 -31   3  15      339.30      321.83       29.20 o
 -29   3  15       33.40       29.37       17.60 <
 -27   3  15      204.80      192.61       17.80 o
 -25   3  15       65.80       68.73       12.00 o
 -23   3  15       11.40        6.04       11.80 <
 -21   3  15      155.60      196.93       12.30 o
 -19   3  15     1803.30     1784.99       37.80 o
 -17   3  15      139.70      132.90        9.80 o
 -15   3  15      177.90      155.76        9.80 o
 -13   3  15       53.30       84.59        6.60 o
 -11   3  15       90.30      108.10        7.80 o
  -9   3  15       70.20       98.62        7.60 o
  -7   3  15       36.50       45.64        7.10 o
  -5   3  15      388.30      438.87       12.80 o
  -3   3  15      438.00      386.79       13.70 o
  -1   3  15        6.00       23.06        7.80 <
   1   3  15       13.10       16.12        9.10 <
   3   3  15       43.40       40.35       10.90 o
   5   3  15      131.30      153.57       12.80 o
   7   3  15      315.00      318.58       17.90 o
   9   3  15       76.20       41.02       16.40 o
  11   3  15       -6.20        3.04       13.80 <
  13   3  15      -23.80        4.82       22.30 <
  15   3  15       28.00       61.37       18.50 <
 -32   4  15      106.50      116.63       36.70 <
 -30   4  15      185.10      187.61       21.70 o
 -28   4  15       25.10       76.48       17.50 <
 -26   4  15      200.30      182.01       19.90 o
 -24   4  15       32.50       38.45       12.60 <
 -22   4  15       61.00       53.06       11.60 o
 -20   4  15       95.20       90.92       11.00 o
 -18   4  15       51.20      112.47       10.50 o
 -16   4  15      103.70      114.88        9.90 o
 -14   4  15      122.10      120.59       10.80 o
 -12   4  15      365.10      405.92       14.70 o
 -10   4  15       97.00       85.78        9.50 o
  -8   4  15      678.50      686.74       22.40 o
  -6   4  15       14.10       11.70        9.10 <
  -4   4  15       44.20       85.70       10.60 o
  -2   4  15      139.90      123.43       14.20 o
   0   4  15      795.50      801.21       22.60 o
   2   4  15       28.00       20.49       10.70 <
   4   4  15       24.90        0.03       14.60 <
   6   4  15        5.40        4.89       15.40 <
   8   4  15        6.30       17.03       16.70 <
  10   4  15       -5.70        1.34       17.70 <
  12   4  15       74.10       71.97       21.50 o
  14   4  15      -15.00       62.90       13.40 <
 -31   5  15      207.30      190.07       38.90 o
 -29   5  15       30.20       34.07       22.30 <
 -27   5  15       68.70       67.84       22.00 o
 -25   5  15       11.90        0.08       13.30 <
 -23   5  15      231.10      230.16       17.10 o
 -21   5  15       79.50       76.44       13.10 o
 -19   5  15       41.00       67.71       10.50 o
 -17   5  15        0.00        6.24        0.01 <
 -15   5  15      176.80      171.06       15.10 o
 -13   5  15        3.50       17.11       10.40 <
 -11   5  15      137.20      185.57       12.40 o
  -9   5  15       49.00       71.65       10.60 o
  -7   5  15       -7.90       17.58       11.70 <
  -5   5  15       56.90       82.11       11.40 o
  -3   5  15        0.60       11.02       16.11 <
  -1   5  15        1.80        0.84       12.80 <
   1   5  15       -4.60        6.02       13.70 <
   3   5  15      174.20      254.39       21.10 o
   5   5  15        5.20        6.09       14.90 <
   7   5  15        1.30        1.94       11.00 <
   9   5  15       -5.10        0.73       10.30 <
  11   5  15        3.30       16.74        8.70 <
 -28   6  15        1.30        6.16       20.90 <
 -26   6  15       22.20        2.51       23.50 <
 -24   6  15      227.00      230.27       30.20 o
 -22   6  15       42.70       61.39       22.60 <
 -20   6  15       61.80       95.01       14.70 o
 -18   6  15        7.60       57.64       12.80 <
 -16   6  15       41.80       58.48       14.80 <
 -14   6  15       40.50       87.58       12.80 o
 -12   6  15        1.20        0.39       13.80 <
 -10   6  15       18.30       30.03       11.30 <
  -8   6  15      151.80      238.17       14.40 o
  -6   6  15      233.40      182.78       19.60 o
  -4   6  15      111.40      146.82       16.90 o
  -2   6  15       17.10       11.08       14.00 <
   0   6  15      263.50      296.28       21.30 o
   2   6  15       39.70       28.90       18.90 <
   4   6  15       25.80       26.92       25.80 <
   6   6  15      -40.50        8.69       32.40 <
   8   6  15       44.00       26.80       25.90 <
 -23   7  15        2.30        3.44       30.00 <
 -21   7  15       -0.10        4.90       16.00 <
 -19   7  15       18.90        5.92       26.50 <
 -17   7  15       36.50        0.51       24.00 <
 -15   7  15       -7.70       10.42       19.00 <
 -13   7  15       72.90      118.02       19.80 o
 -11   7  15       31.90       10.67       16.00 <
  -9   7  15       54.50       67.77       15.50 o
  -7   7  15       67.80       74.86       20.00 o
  -5   7  15      142.20      170.36       23.10 o
  -3   7  15       76.30      126.68       22.90 o
  -1   7  15      100.20      148.24       25.60 o
   1   7  15       97.70       59.17       26.60 o
   3   7  15       33.60       58.44       30.90 <
   5   7  15        1.60       16.24       33.10 <
 -16   8  15       -3.60        0.02       38.60 <
 -14   8  15      258.60      235.02       40.90 o
 -12   8  15      -26.10        5.06       34.50 <
 -10   8  15        8.00        4.29       35.40 <
  -8   8  15      -22.80        1.99       32.40 <
  -6   8  15      -10.90        2.93       38.60 <
  -4   8  15      -20.90       20.07       23.50 <
 -36   0  16       87.60       35.64       58.70 <
 -34   0  16       55.30       21.30       30.20 <
 -32   0  16       61.00       69.09       26.20 <
 -30   0  16       21.10        2.83       19.80 <
 -28   0  16      225.40      225.88       22.00 o
 -26   0  16      104.40       56.13       15.40 o
 -24   0  16      417.70      411.69       22.20 o
 -22   0  16     1484.90     1529.35       47.70 o
 -20   0  16     1167.00     1142.81       32.70 o
 -18   0  16      184.90      209.34       34.20 o
 -16   0  16      422.50      522.35       57.00 o
 -14   0  16      933.80      920.08       41.50 o
 -12   0  16      922.40      958.28       41.70 o
 -10   0  16       64.50       81.47       17.30 o
  -8   0  16       45.70       32.15       15.50 <
  -6   0  16       71.30       69.57       16.70 o
  -4   0  16       37.10       34.36        6.20 o
  -2   0  16       19.00        5.94        9.00 <
   0   0  16       57.70       63.53       11.80 o
   2   0  16       30.60       13.81       15.70 <
   4   0  16      228.20      246.06       20.40 o
   6   0  16       14.70       45.59       18.80 <
   8   0  16      549.70      448.27       34.70 o
  10   0  16       26.30       46.21       20.60 <
  12   0  16       -9.30        1.08       14.20 <
  14   0  16       23.60        0.01       47.00 <
  16   0  16       43.50       98.81       46.60 <
 -35   1  16       27.00        0.00       30.90 <
 -33   1  16       63.10       31.42       21.90 <
 -31   1  16       85.40       74.47       19.40 o
 -29   1  16       70.50       63.79       14.90 o
 -27   1  16       15.80        4.01       11.70 <
 -25   1  16      371.40      379.68       14.80 o
 -23   1  16      791.40      754.83       20.60 o
 -21   1  16     1540.90     1391.12       28.90 o
 -19   1  16      406.90      446.19       11.70 o
 -17   1  16      693.30      723.39       18.30 o
 -15   1  16     1005.20     1139.28       34.50 o
 -13   1  16       44.90       18.16       15.00 o
 -11   1  16      133.40      175.82       15.20 o
  -9   1  16      825.90      785.71       30.20 o
  -7   1  16      495.00      543.06       12.10 o
  -5   1  16      222.90      216.11        6.50 o
  -3   1  16      137.50      122.30        7.70 o
  -1   1  16       60.40       94.73        7.60 o
   1   1  16       89.90       79.03       12.90 o
   3   1  16        7.40        0.02        7.80 <
   5   1  16        7.70        5.66        9.50 <
   7   1  16       48.70       38.80       14.00 o
   9   1  16       33.40       19.86       16.50 <
  11   1  16       67.60       41.02       21.60 o
  13   1  16       74.10       60.59       38.20 <
  15   1  16      246.20      143.84       38.20 o
 -36   2  16       85.30       94.18       44.20 <
 -34   2  16       71.70      157.08       24.50 <
 -32   2  16       44.10       64.67       20.90 <
 -30   2  16       75.60       98.59       18.50 o
 -28   2  16        4.20       28.28       12.20 <
 -26   2  16        1.80        0.32       10.90 <
 -24   2  16       73.20       63.27       10.10 o
 -22   2  16      408.40      455.76       14.60 o
 -20   2  16     2140.70     2115.08       40.70 o
 -18   2  16      128.80      170.59        7.70 o
 -16   2  16     5558.80     5350.87       94.10 o
 -14   2  16     1629.30     1663.38       37.90 o
 -12   2  16        4.90        8.01        5.60 <
 -10   2  16      335.90      399.00       11.60 o
  -8   2  16     2864.40     3042.88       57.50 o
  -6   2  16     2353.20     2440.93       43.60 o
  -4   2  16       93.80      119.98        7.20 o
  -2   2  16     1346.80     1576.21       27.80 o
   0   2  16     1008.40     1116.14       24.00 o
   2   2  16       23.30       11.78        9.30 <
   4   2  16        9.90        0.58       10.20 <
   6   2  16      120.40      115.53       12.20 o
   8   2  16       70.70       85.03       15.50 o
  10   2  16        4.80        0.03       14.80 <
  12   2  16       13.60        9.31       22.70 <
  14   2  16      -64.70        9.96       34.60 <
 -35   3  16       37.10      112.10       43.10 <
 -33   3  16       22.90       26.88       22.70 <
 -31   3  16      228.20      266.95       24.80 o
 -29   3  16       81.80       94.41       17.70 o
 -27   3  16       66.20       75.60       12.90 o
 -25   3  16       37.00       45.60       12.30 o
 -23   3  16      250.60      240.72       13.80 o
 -21   3  16        9.30        0.19        8.10 <
 -19   3  16       63.80       37.33        9.80 o
 -17   3  16      759.80      799.84       18.40 o
 -15   3  16      233.90      259.76        9.70 o
 -13   3  16       22.20       17.52        5.60 o
 -11   3  16      118.90      131.30        7.40 o
  -9   3  16       27.50       57.79        5.90 o
  -7   3  16       22.30       18.87        6.70 o
  -5   3  16      153.80      147.08       10.00 o
  -3   3  16      -18.40        2.74        7.60 <
  -1   3  16      197.80      185.31       11.00 o
   1   3  16      114.80      109.21       12.80 o
   3   3  16        9.10        0.03        9.70 <
   5   3  16       25.10       25.10       13.80 <
   7   3  16       19.70       17.20       16.60 <
   9   3  16       17.70        3.85       15.30 <
  11   3  16       42.70       81.18       29.90 <
  13   3  16      -26.80        0.10       25.30 <
 -32   4  16       -6.00        0.27       31.80 <
 -30   4  16      381.20      438.89       24.10 o
 -28   4  16       74.70       80.34       18.40 o
 -26   4  16       16.50        6.70       12.60 <
 -24   4  16       79.20       80.03       14.00 o
 -22   4  16      135.00      116.30       13.00 o
 -20   4  16       38.50       23.53       11.30 o
 -18   4  16       93.70      120.73       11.50 o
 -16   4  16      254.20      207.33       11.90 o
 -14   4  16       29.80       44.69        8.20 o
 -12   4  16      177.50      184.28       11.60 o
 -10   4  16        5.60       20.47        8.40 <
  -8   4  16      333.40      297.58       15.40 o
  -6   4  16        5.60        0.47        9.00 <
  -4   4  16      161.10      167.04       13.30 o
  -2   4  16     1028.50     1062.78       27.00 o
   0   4  16      106.00       92.52       14.00 o
   2   4  16       25.00       25.25       12.30 <
   4   4  16       30.80       14.86       12.60 <
   6   4  16       17.10       13.78       12.90 <
   8   4  16      -24.30        0.30       21.00 <
  10   4  16       17.10        8.25       20.90 <
  12   4  16        5.30        6.93       16.50 <
 -31   5  16      366.60      328.91       67.20 o
 -29   5  16       55.70       10.92       35.60 <
 -27   5  16       27.60        8.47       20.60 <
 -25   5  16       -0.50       14.57       21.64 <
 -23   5  16       27.70       21.07       13.70 <
 -21   5  16      172.20      189.46       15.10 o
 -19   5  16       76.10       52.81       13.00 o
 -17   5  16      119.00      144.02       13.00 o
 -15   5  16      103.60       61.40       15.00 o
 -13   5  16      120.30      116.45       12.20 o
 -11   5  16       28.90       35.84       12.00 <
  -9   5  16       79.90       80.10       14.00 o
  -7   5  16       42.10       26.68       13.20 o
  -5   5  16      120.50      131.61       14.70 o
  -3   5  16       44.90       27.84       13.40 o
  -1   5  16      391.20      370.18       23.70 o
   1   5  16      105.20       86.55       17.50 o
   3   5  16       25.00       29.23       15.30 <
   5   5  16        4.00        0.19       13.20 <
   7   5  16        2.90        2.43        9.90 <
   9   5  16        2.00        5.05        9.90 <
 -28   6  16      -50.90        0.02       50.80 <
 -26   6  16       24.60       65.19       22.10 <
 -24   6  16      114.00      107.33       24.40 o
 -22   6  16        2.50        0.09       20.30 <
 -20   6  16       12.10        0.19       17.00 <
 -18   6  16       36.70       39.63       16.00 <
 -16   6  16      282.40      305.47       17.80 o
 -14   6  16      -11.50        5.02       14.10 <
 -12   6  16       46.90       90.05       13.70 o
 -10   6  16        2.60        0.10       13.20 <
  -8   6  16       48.10       39.95       16.70 <
  -6   6  16       22.90        0.70       14.50 <
  -4   6  16       83.00       82.69       16.40 o
  -2   6  16       27.40       62.53       15.80 <
   0   6  16       38.30       14.12       19.10 <
   2   6  16      -11.00       24.22       35.70 <
   4   6  16       26.20       49.14       32.00 <
   6   6  16       51.70       37.80       35.80 <
 -23   7  16      -50.80        8.76       42.80 <
 -21   7  16      -48.10        0.10       34.00 <
 -19   7  16       14.40       15.79       26.90 <
 -17   7  16      373.50      303.52       33.60 o
 -15   7  16      132.20      176.15       22.00 o
 -13   7  16      -17.50        0.08       14.40 <
 -11   7  16       22.10        7.41       24.30 <
  -9   7  16       49.40        5.09       26.20 <
  -7   7  16       -4.00        1.43       25.80 <
  -5   7  16       -2.40       23.37       24.10 <
  -3   7  16       59.30       14.77       28.60 <
  -1   7  16      234.00      334.44       36.10 o
   1   7  16      106.10       92.23       33.60 o
 -12   8  16       42.70        4.08       50.50 <
 -10   8  16        9.70       29.27       53.20 <
  -8   8  16       16.40       38.47       37.60 <
 -35   1  17      281.30      390.10       33.20 o
 -33   1  17      214.20      232.17       23.70 o
 -31   1  17      -11.80        2.06       16.70 <
 -29   1  17       20.50       48.41       11.80 <
 -27   1  17      896.80      896.48       26.90 o
 -25   1  17     1679.70     1590.89       38.30 o
 -23   1  17      131.70      156.96        9.40 o
 -21   1  17     1817.90     1760.17       34.90 o
 -19   1  17      565.90      595.05       19.90 o
 -17   1  17      423.60      443.49       24.00 o
 -15   1  17      730.20      700.72       31.50 o
 -13   1  17       11.10        0.98       12.40 <
 -11   1  17      941.90      986.72       36.60 o
  -9   1  17        3.30       25.10       12.20 <
  -7   1  17        4.40        2.75        2.80 <
  -5   1  17        9.20        0.46        7.60 <
  -3   1  17      223.50      206.11       10.10 o
  -1   1  17     1286.40     1255.94       31.80 o
   1   1  17       31.30       45.93        9.60 o
   3   1  17       -8.30        0.10        9.40 <
   5   1  17       15.10        1.05       11.90 <
   7   1  17       79.40       72.64       15.90 o
   9   1  17       37.60       38.04       20.70 <
  11   1  17        6.10       14.36       32.40 <
  13   1  17       17.90        4.14       29.20 <
 -34   2  17        9.10        9.56       28.30 <
 -32   2  17      169.40      171.72       23.90 o
 -30   2  17       48.30       21.76       15.10 o
 -28   2  17      249.90      319.58       18.30 o
 -26   2  17      221.90      253.60       16.10 o
 -24   2  17       85.30       84.40       10.20 o
 -22   2  17      119.50      111.86        8.80 o
 -20   2  17      171.20      176.09        8.10 o
 -18   2  17      918.30      897.28       24.00 o
 -16   2  17       16.20       36.04        7.40 <
 -14   2  17       61.20       78.59        7.60 o
 -12   2  17      247.30      225.59       10.00 o
 -10   2  17      516.70      584.86       16.00 o
  -8   2  17      668.90      661.50       19.30 o
  -6   2  17       27.20        8.81        4.80 o
  -4   2  17       61.60       63.51        8.10 o
  -2   2  17       12.20       23.63        7.80 <
   0   2  17      789.30      877.31       22.30 o
   2   2  17      234.90      295.00       13.90 o
   4   2  17       52.80       38.97       12.10 o
   6   2  17       13.00        5.11       14.00 <
   8   2  17       33.50       29.05       16.30 <
  10   2  17       46.70       39.85       21.40 <
  12   2  17       53.80      115.56       36.10 <
 -33   3  17       37.30       25.85       40.10 <
 -31   3  17       49.20       11.91       21.90 <
 -29   3  17       87.30      108.00       15.10 o
 -27   3  17       49.60       55.11       13.40 o
 -25   3  17       77.00       64.88       11.70 o
 -23   3  17      134.80      123.71       13.30 o
 -21   3  17       -5.30        3.32        8.40 <
 -19   3  17      328.90      337.70       15.20 o
 -17   3  17      870.10      967.60       19.70 o
 -15   3  17      209.60      246.75        7.60 o
 -13   3  17       26.00       35.99        4.20 o
 -11   3  17        1.50        1.59        4.50 <
  -9   3  17      975.50     1023.33       20.40 o
  -7   3  17      743.90      766.00       19.10 o
  -5   3  17      815.20      814.75       20.50 o
  -3   3  17       16.80        0.95        8.10 <
  -1   3  17       53.70       54.68        9.70 o
   1   3  17      271.30      288.71       16.10 o
   3   3  17       93.10       81.89       13.70 o
   5   3  17       26.10        0.05       15.10 <
   7   3  17       30.70        3.42       15.30 <
   9   3  17      -17.90       11.85       24.50 <
  11   3  17       12.00       10.12       26.50 <
 -32   4  17      101.60       34.91       55.70 <
 -30   4  17       52.30       66.92       22.40 <
 -28   4  17        5.80        0.33       17.80 <
 -26   4  17       22.30        4.22       14.60 <
 -24   4  17       60.20       71.25       13.20 o
 -22   4  17       52.50       46.99       10.90 o
 -20   4  17       82.90      109.59       11.00 o
 -18   4  17      216.20      260.42       12.20 o
 -16   4  17        8.10        5.17        8.00 <
 -14   4  17       56.50       82.56        8.70 o
 -12   4  17        3.40        0.03        7.60 <
 -10   4  17       68.20       65.39        9.60 o
  -8   4  17       11.10       24.56        9.10 <
  -6   4  17       13.60        1.41       12.60 <
  -4   4  17       49.90       39.95       10.30 o
  -2   4  17      427.50      451.48       17.50 o
   0   4  17      172.90      165.93       14.80 o
   2   4  17       48.10       16.71       16.00 o
   4   4  17       26.10       35.52       14.80 <
   6   4  17       10.40       47.10       14.40 <
   8   4  17        4.00       19.82       29.00 <
  10   4  17       86.70       14.37       29.20 o
 -29   5  17       13.50       11.67       49.50 <
 -27   5  17       -3.30       21.43       20.40 <
 -25   5  17      193.60      211.90       22.20 o
 -23   5  17       21.90       40.79       13.80 <
 -21   5  17      103.60      130.25       14.80 o
 -19   5  17       28.70       14.22       11.20 <
 -17   5  17       13.40       21.19       10.30 <
 -15   5  17       -4.50        1.42        9.20 <
 -13   5  17       -1.60        7.59       10.50 <
 -11   5  17       65.40       45.97       12.00 o
  -9   5  17       -5.70        2.85       12.10 <
  -7   5  17       12.20       26.12       13.00 <
  -5   5  17       74.20       92.96       15.20 o
  -3   5  17       15.20       17.08       14.20 <
  -1   5  17       38.00        1.38       15.50 <
   1   5  17       -2.00        7.59       20.30 <
   3   5  17        6.00       13.61       20.80 <
   5   5  17       84.10       44.19       30.50 <
   7   5  17        4.90       39.48       19.00 <
 -26   6  17       32.40       51.60       41.80 <
 -24   6  17       33.60        0.21       40.60 <
 -22   6  17       11.80        6.68       21.50 <
 -20   6  17      258.80      261.23       28.00 o
 -18   6  17       11.70       51.73        7.80 <
 -16   6  17       14.60       58.94       13.40 <
 -14   6  17       16.20       58.87       11.40 <
 -12   6  17      -11.90        1.14       15.10 <
 -10   6  17       67.00       41.99       18.40 o
  -8   6  17       11.50        7.39       16.60 <
  -6   6  17       98.60       82.62       19.90 o
  -4   6  17        5.40       31.30       19.80 <
  -2   6  17       57.00       29.92       25.60 <
   0   6  17       49.80        7.04       40.90 <
   2   6  17       38.40       49.51       36.40 <
   4   6  17       23.20       29.76       31.20 <
 -21   7  17       -2.20        5.46       40.60 <
 -19   7  17       25.00        8.31       57.20 <
 -17   7  17       59.10       24.86       61.00 <
 -15   7  17      -24.10        0.00       38.10 <
 -13   7  17       -3.50       21.92       10.80 <
 -11   7  17      116.10       88.05       23.10 o
  -9   7  17        0.50        9.06       40.45 <
  -7   7  17      234.40      192.70       29.90 o
  -5   7  17        1.80        1.54       24.20 <
  -3   7  17       89.10      182.35       58.10 <
  -1   7  17        8.40        0.02       45.50 <
 -32   0  18      261.90      343.51       43.40 o
 -30   0  18      222.80      178.96       25.40 o
 -28   0  18      471.40      466.32       27.90 o
 -26   0  18      640.00      662.09       28.50 o
 -24   0  18      143.20      159.16       12.10 o
 -22   0  18      153.50      188.96       10.30 o
 -20   0  18      286.40      277.45       45.10 o
 -18   0  18      185.50      175.05       40.90 o
 -16   0  18      980.80      939.03       49.80 o
 -14   0  18     4550.40     4158.62      140.20 o
 -12   0  18       -0.90        4.33       40.22 <
 -10   0  18       -1.90       17.60       17.70 <
  -8   0  18      142.80      135.54       24.90 o
  -6   0  18      317.50      254.25       35.80 o
  -4   0  18      785.50      816.47       22.70 o
  -2   0  18      198.50      248.87       15.40 o
   0   0  18       89.00      117.45       13.50 o
   2   0  18      166.70      148.29       17.40 o
   4   0  18       31.90        0.69       18.50 <
   6   0  18       10.50        7.15       22.10 <
   8   0  18      126.00       60.15       35.90 o
  10   0  18       13.90       62.48       35.80 <
  12   0  18      -86.30        2.52       41.00 <
 -33   1  18        4.20        0.09       29.50 <
 -31   1  18      244.60      301.93       23.50 o
 -29   1  18      313.20      341.82       20.10 o
 -27   1  18       16.80        0.03       10.10 <
 -25   1  18       41.90        3.13        9.50 o
 -23   1  18      921.50      937.03       22.00 o
 -21   1  18      518.50      502.52       17.40 o
 -19   1  18      106.90       54.52       21.60 o
 -17   1  18     1937.80     2010.53       63.50 o
 -15   1  18      117.70      141.30       17.90 o
 -13   1  18      139.80      105.79       17.70 o
 -11   1  18       30.20       18.52       16.00 <
  -9   1  18       26.00       47.65       13.50 <
  -7   1  18       20.50        1.95       16.00 <
  -5   1  18       45.90       24.20        9.70 o
  -3   1  18       41.00       16.37        6.50 o
  -1   1  18        7.20        1.12        8.00 <
   1   1  18        8.90       13.09        9.60 <
   3   1  18        9.00        5.40       11.30 <
   5   1  18       79.90       71.95       15.20 o
   7   1  18       -0.20        2.71       14.94 <
   9   1  18       53.70       34.92       22.30 <
  11   1  18       12.20        0.93       28.60 <
 -32   2  18       35.10       63.64       29.90 <
 -30   2  18      964.30      969.63       30.80 o
 -28   2  18       14.90        8.16       12.60 <
 -26   2  18       42.10       54.10       10.00 o
 -24   2  18     1364.90     1431.39       34.80 o
 -22   2  18     1051.10     1041.31       22.60 o
 -20   2  18      269.20      300.52       14.40 o
 -18   2  18      553.30      567.37       18.00 o
 -16   2  18      118.20      166.62        7.30 o
 -14   2  18      526.20      588.46       17.80 o
 -12   2  18        7.30        9.27        4.80 <
 -10   2  18      940.80     1124.90       21.50 o
  -8   2  18        3.20       23.08        8.40 <
  -6   2  18      193.50      175.63       12.50 o
  -4   2  18       13.60        0.40        6.20 <
  -2   2  18       26.60       21.25        9.40 <
   0   2  18        6.20       13.63        9.60 <
   2   2  18       -1.00       13.50       19.40 <
   4   2  18       24.80       20.40       12.60 <
   6   2  18       37.80        0.73       17.70 <
   8   2  18       48.50        0.17       29.40 <
  10   2  18      -17.40        2.05       32.20 <
 -31   3  18       -7.70        3.91       30.30 <
 -29   3  18       69.00       87.59       20.60 o
 -27   3  18        4.50       14.08       13.20 <
 -25   3  18       32.90       32.75       12.90 <
 -23   3  18       53.20       86.17        9.20 o
 -21   3  18      136.20      142.13       10.00 o
 -19   3  18       41.30       87.21        7.10 o
 -17   3  18        1.90        0.18        9.60 <
 -15   3  18       69.30      100.55        9.80 o
 -13   3  18      103.70       69.17       11.50 o
 -11   3  18      123.90      148.62       11.70 o
  -9   3  18       31.10       42.25        6.00 o
  -7   3  18        7.10        3.90        8.40 <
  -5   3  18       -4.40        8.79        7.10 <
  -3   3  18      280.70      280.57       13.60 o
  -1   3  18       -7.10        1.53       10.80 <
   1   3  18       21.70        0.05       10.20 <
   3   3  18       36.10       26.41       16.50 <
   5   3  18      188.00      185.90       18.70 o
   7   3  18       27.20        2.38       21.10 <
   9   3  18       17.50       84.37       24.70 <
 -30   4  18        0.70        1.32       16.57 <
 -28   4  18       -4.60       20.53       14.70 <
 -26   4  18       29.20       50.26       14.70 <
 -24   4  18      111.80      132.22       16.30 o
 -22   4  18       79.00       74.22       13.40 o
 -20   4  18        7.20       10.38       10.50 <
 -18   4  18       27.00       22.50        8.60 o
 -16   4  18      190.80      167.28       11.80 o
 -14   4  18        4.70        6.97        7.90 <
 -12   4  18        0.80        4.65       14.31 <
 -10   4  18       12.60       25.91        8.60 <
  -8   4  18       13.00        2.19        9.20 <
  -6   4  18       57.20       51.57       10.30 o
  -4   4  18        3.10        9.66       10.90 <
  -2   4  18       10.20       10.07       11.90 <
   0   4  18      134.90      122.82       15.50 o
   2   4  18      110.00      113.93       20.30 o
   4   4  18        9.50        0.17       21.10 <
   6   4  18       -0.90       21.79       47.24 <
   8   4  18       40.30        0.26       27.70 <
 -29   5  18       12.90        0.29       50.50 <
 -27   5  18        3.20       58.95       31.30 <
 -25   5  18        2.00        1.94       19.30 <
 -23   5  18       34.50       32.29       19.00 <
 -21   5  18       41.00       87.23       16.20 <
 -19   5  18      128.70      112.36       15.00 o
 -17   5  18      123.20      109.36       15.60 o
 -15   5  18       28.10       95.72       12.00 <
 -13   5  18       -2.40        6.01       12.60 <
 -11   5  18       13.40       16.79       13.60 <
  -9   5  18       43.30       49.32       14.70 <
  -7   5  18        0.20        4.04       13.60 <
  -5   5  18       93.60       49.63       17.30 o
  -3   5  18       14.80        6.74       16.80 <
  -1   5  18       52.40       46.93       20.10 <
   1   5  18      127.60       96.46       25.00 o
   3   5  18       47.90       52.78       23.80 <
   5   5  18       60.90        8.62       32.80 <
 -26   6  18       46.30        6.01       41.20 <
 -24   6  18      -16.80        0.75       37.20 <
 -22   6  18       -4.10        0.41       26.70 <
 -20   6  18      -19.10        3.79       28.40 <
 -18   6  18       39.40       27.83       26.10 <
 -16   6  18       26.10       44.82       19.50 <
 -14   6  18       12.50        0.26       12.70 <
 -12   6  18       11.20        0.18       11.00 <
 -10   6  18       -6.70        0.05       16.50 <
  -8   6  18       32.40       36.43       19.20 <
  -6   6  18       75.10       54.60       16.90 o
  -4   6  18       12.50        5.69       25.50 <
  -2   6  18        4.70       23.56       31.20 <
   0   6  18       13.10       84.63       47.80 <
   2   6  18        6.20        9.76       33.60 <
 -19   7  18      -27.90        1.88       43.30 <
 -17   7  18       42.90        3.44       46.80 <
 -15   7  18      160.80      136.04       48.00 o
 -13   7  18      191.80      160.80       43.20 o
 -11   7  18       69.30       68.86       44.10 <
  -9   7  18      355.30      269.94       49.80 o
  -7   7  18      281.60      226.02       48.50 o
  -5   7  18       -8.70        3.30       40.80 <
 -29   1  19      560.90      650.61       24.40 o
 -27   1  19       37.70       30.62        9.40 o
 -25   1  19      176.40      160.14        9.50 o
 -23   1  19       47.90       52.45       10.70 o
 -21   1  19      303.30      289.83       26.00 o
 -19   1  19      100.90      153.91       19.40 o
 -17   1  19      123.70      130.00       19.70 o
 -15   1  19      428.10      400.17       25.50 o
 -13   1  19      162.80      144.20       25.00 o
 -11   1  19       -1.10       23.71       17.70 <
  -9   1  19       40.20        3.39       16.50 <
  -7   1  19      234.40      298.89       25.90 o
  -5   1  19       31.90       66.20        7.80 o
  -3   1  19       18.80       25.30        8.60 <
  -1   1  19       21.10        6.84        9.30 <
   1   1  19       37.80       37.11       12.40 o
   3   1  19       26.40       41.18       15.60 <
   5   1  19       22.10        5.36       20.90 <
   7   1  19      -34.90        5.64       22.70 <
   9   1  19       -2.10        2.71       27.50 <
 -32   2  19      411.30      133.67      147.90 <
 -30   2  19       64.80       47.73       28.30 <
 -28   2  19        9.20        4.02       15.40 <
 -26   2  19      237.50      259.70       13.40 o
 -24   2  19      337.50      427.23       14.30 o
 -22   2  19      260.30      291.11       16.60 o
 -20   2  19       99.20      134.15        9.60 o
 -18   2  19      141.80      137.46        7.00 o
 -16   2  19      844.80      913.16       33.60 o
 -14   2  19      610.90      650.87       29.00 o
 -12   2  19      -15.20        4.85       19.10 <
 -10   2  19      122.20       69.43        8.50 o
  -8   2  19      264.80      285.56       13.00 o
  -6   2  19      481.10      558.62       20.80 o
  -4   2  19      105.40       79.51       11.40 o
  -2   2  19       30.70       29.05        8.90 o
   0   2  19       20.60       10.15       10.90 <
   2   2  19       28.80       23.43       16.40 <
   4   2  19      223.80      145.98       22.80 o
   6   2  19      -23.70        1.57       21.70 <
   8   2  19        3.90        9.95       32.60 <
 -31   3  19       41.70        2.03       60.40 <
 -29   3  19       44.50       57.05       61.90 <
 -27   3  19      134.90      189.75       21.30 o
 -25   3  19       13.80       49.42       11.70 <
 -23   3  19        3.10        6.67        9.40 <
 -21   3  19       17.60        6.93        5.70 o
 -19   3  19       11.40       14.64        9.60 <
 -17   3  19       25.60       19.78       10.00 <
 -15   3  19      269.80      307.01       14.70 o
 -13   3  19       47.20       34.89       12.00 o
 -11   3  19      180.50      172.06       13.60 o
  -9   3  19      305.60      291.32       20.30 o
  -7   3  19       26.90       30.30        6.00 o
  -5   3  19       54.50       58.61       10.00 o
  -3   3  19       67.70       59.26       11.70 o
  -1   3  19       81.00       72.84       12.10 o
   1   3  19      585.50      439.10       27.60 o
   3   3  19       20.40        0.12       17.40 <
   5   3  19       37.10       40.29       17.70 <
   7   3  19       52.30       16.04       25.80 <
 -28   4  19        4.60        0.61       14.20 <
 -26   4  19       -4.40       20.00       15.30 <
 -24   4  19       -3.00        7.36       16.00 <
 -22   4  19       13.80        4.44       14.50 <
 -20   4  19       62.80       37.77       17.60 o
 -18   4  19      100.30       92.69       10.00 o
 -16   4  19        9.10       20.20        7.70 <
 -14   4  19        8.20        4.88        7.70 <
 -12   4  19        1.30       23.89        5.00 <
 -10   4  19       33.00       69.25       10.20 o
  -8   4  19       29.00       12.82       11.30 <
  -6   4  19      130.50       99.40       13.80 o
  -4   4  19      -12.20       12.73       12.40 <
  -2   4  19       32.80       11.50       15.40 <
   0   4  19       58.30       33.34       15.90 o
   2   4  19      447.90      440.33       31.00 o
   4   4  19       53.20       41.50       27.40 <
   6   4  19      -32.40       20.41       28.00 <
 -27   5  19       49.40       10.01       45.60 <
 -25   5  19      150.30      171.08       27.40 o
 -23   5  19        7.60        6.51       14.70 <
 -21   5  19       52.00       58.59       20.70 <
 -19   5  19       92.60      104.41       17.70 o
 -17   5  19       -5.10        1.65       10.20 <
 -15   5  19        7.30       21.23        9.90 <
 -13   5  19       27.40       61.05       12.80 <
 -11   5  19       22.40       36.34       19.10 <
  -9   5  19      146.40       71.02       28.00 o
  -7   5  19       42.20       17.08       22.40 <
  -5   5  19       21.80       43.69       19.30 <
  -3   5  19       52.40       11.01       28.60 <
  -1   5  19       63.80       84.82       28.90 <
   1   5  19       58.80       10.24       34.40 <
   3   5  19        3.40        0.01       37.80 <
 -24   6  19       95.70       22.44       43.70 <
 -22   6  19       47.40        8.05       53.40 <
 -20   6  19       93.40       24.95       41.70 <
 -18   6  19       -8.60       20.47       22.00 <
 -16   6  19      242.80      207.02       20.00 o
 -14   6  19       20.90       17.63       15.40 <
 -12   6  19       12.00        0.31       16.10 <
 -10   6  19      119.40      134.37       26.60 o
  -8   6  19       29.40       59.47       16.70 <
  -6   6  19        7.90       14.65       17.40 <
  -4   6  19       36.60        1.27       36.20 <
  -2   6  19      140.30       28.45       49.70 <
 -15   7  19      110.80       87.98       54.60 <
 -13   7  19      116.20      113.18       50.30 <
 -11   7  19      185.60      128.48       46.20 o
 -28   0  20      133.00      147.00       20.40 o
 -26   0  20      221.20      260.35       14.80 o
 -24   0  20      331.90      152.90       54.60 o
 -22   0  20        4.60       32.83       33.70 <
 -20   0  20      403.20      413.38       36.10 o
 -18   0  20       83.40       81.06       25.50 o
 -16   0  20      133.00      200.98       25.70 o
 -14   0  20       27.50       25.79       18.70 <
 -12   0  20       29.00       89.83       34.20 <
 -10   0  20      314.20      303.36       34.50 o
  -8   0  20      134.10       80.33       27.30 o
  -6   0  20       37.30        0.88       39.20 <
  -4   0  20        7.40        1.76        4.50 <
  -2   0  20       15.20        5.20       11.80 <
   0   0  20      325.50      290.46       25.00 o
   2   0  20       23.00        3.18       28.60 <
   4   0  20       31.10       13.48       26.90 <
   6   0  20       10.30       69.97       40.80 <
   8   0  20       31.60       52.46       30.90 <
 -31   1  20       82.60      151.73       37.40 <
 -29   1  20      140.50       47.34       61.60 <
 -27   1  20      111.30      130.88       13.00 o
 -25   1  20      107.20      121.57        9.40 o
 -23   1  20       15.40        1.18       21.10 <
 -21   1  20      275.50      240.62       28.80 o
 -19   1  20      124.00      136.02       20.80 o
 -17   1  20       99.30      114.24       21.50 o
 -15   1  20      -23.20        2.56       21.50 <
 -13   1  20        5.40        8.45       14.40 <
 -11   1  20      230.20      205.85       22.00 o
  -9   1  20      127.20       97.26       22.40 o
  -7   1  20       32.00        0.21       22.40 <
  -5   1  20        7.00        3.82        6.40 <
  -3   1  20       46.00       36.96        8.20 o
  -1   1  20       -9.40        1.18       12.50 <
   1   1  20      229.70      168.15       19.70 o
   3   1  20       77.40       30.24       20.20 o
   5   1  20       11.70       23.22       21.10 <
   7   1  20       -5.80       26.14       21.30 <
 -30   2  20      -17.70      107.09       63.60 <
 -28   2  20      110.50        6.28       50.80 <
 -26   2  20       19.20       23.07       17.30 <
 -24   2  20       89.70       61.41       13.60 o
 -22   2  20       30.40       32.73        7.00 o
 -20   2  20       59.90        4.64       28.00 <
 -18   2  20       34.40       35.72       17.30 <
 -16   2  20       43.80       57.82       20.80 <
 -14   2  20       79.80       93.61       22.50 o
 -12   2  20        5.50        2.12       15.50 <
 -10   2  20      397.90      400.97       26.10 o
  -8   2  20       -7.40        0.97        6.90 <
  -6   2  20      140.90      157.63       13.20 o
  -4   2  20       -0.10        0.09        4.87 <
  -2   2  20       29.50       20.65       11.30 <
   0   2  20       23.70        3.25       15.00 <
   2   2  20       32.10       15.04       16.60 <
   4   2  20      -30.50        7.16       19.40 <
   6   2  20       21.90        8.98       25.50 <
 -29   3  20       74.70       45.40       35.00 <
 -27   3  20       22.00       60.81       33.50 <
 -25   3  20       96.10      113.04       16.40 o
 -23   3  20       17.80        0.85       15.10 <
 -21   3  20       25.90        5.64       10.90 <
 -19   3  20       56.60       15.54       12.00 o
 -17   3  20       36.20       30.59       10.70 o
 -15   3  20      147.00      142.20       12.20 o
 -13   3  20      402.50      416.45       16.60 o
 -11   3  20       87.70       62.96       11.20 o
  -9   3  20       31.10        6.90       11.70 <
  -7   3  20       46.20       45.10       13.20 o
  -5   3  20       21.00       45.63       13.30 <
  -3   3  20      212.60      174.28       23.20 o
  -1   3  20       55.30       38.68       13.40 o
   1   3  20       -4.00        0.05       18.50 <
   3   3  20       69.00      106.33       19.70 o
   5   3  20      -19.10        1.57       31.80 <
 -28   4  20        8.80       31.31       12.80 <
 -26   4  20       13.50        6.39       24.30 <
 -24   4  20       32.10       12.22       20.60 <
 -22   4  20       19.20       59.86       13.00 <
 -20   4  20       29.90       10.07       14.30 <
 -18   4  20       30.40        1.18       14.70 <
 -16   4  20      178.10      144.20       17.60 o
 -14   4  20       31.50       20.43       14.90 <
 -12   4  20       28.10       12.46       14.90 <
 -10   4  20       58.30       77.44       17.80 o
  -8   4  20      123.80      109.82       20.40 o
  -6   4  20       12.30        2.38       12.10 <
  -4   4  20       14.40       10.61       17.00 <
  -2   4  20      214.50      220.66       29.00 o
   0   4  20       27.00        5.41       25.00 <
   2   4  20       14.60        0.00       40.90 <
   4   4  20      -10.20        1.75       40.30 <
 -25   5  20       98.10       54.78       38.60 <
 -23   5  20        6.40        4.19       22.60 <
 -21   5  20       72.30       41.06       21.50 o
 -19   5  20        0.70       10.56       32.30 <
 -17   5  20       50.40       58.17       16.00 o
 -15   5  20      104.20      108.38       18.30 o
 -13   5  20      147.10      113.08       29.00 o
 -11   5  20      116.20      129.46       26.70 o
  -9   5  20       90.40      116.71       22.20 o
  -7   5  20      -19.80       21.93       27.60 <
  -5   5  20       49.90        0.04       37.00 <
  -3   5  20       -5.50        0.71       41.90 <
  -1   5  20       41.30        0.75       46.20 <
   1   5  20      -61.70        1.15       44.30 <
 -20   6  20        2.50       25.27       40.30 <
 -18   6  20      -30.40       56.83       41.90 <
 -16   6  20      137.20      128.13       36.90 o
 -14   6  20       36.50        3.06       36.60 <
 -12   6  20       21.80        3.48       30.40 <
 -10   6  20       47.70      122.08       30.30 <
  -8   6  20       66.50       22.16       35.50 <
  -6   6  20       49.40        3.60       52.80 <
  -4   6  20      -22.50        1.70       39.40 <
 -31   1  21      -22.70       58.66       41.00 <
 -29   1  21      172.90      266.05       61.20 <
 -27   1  21      202.10      168.26       56.20 o
 -25   1  21       95.00      109.85       31.30 o
 -23   1  21       17.80       33.02       26.20 <
 -21   1  21       85.90       47.43       19.10 o
 -19   1  21      226.40      236.08       27.20 o
 -17   1  21        0.00       16.23        0.01 <
 -15   1  21      251.30      305.41       23.50 o
 -13   1  21      247.00      175.16       26.20 o
 -11   1  21      117.10       92.89       32.10 o
  -9   1  21       57.80       37.56       21.20 <
  -7   1  21       17.30        6.66       25.00 <
  -5   1  21       60.00       69.65       29.70 <
  -3   1  21        3.30        0.24        6.10 <
  -1   1  21       35.60       42.43       13.40 <
   1   1  21       23.40       52.43       16.20 <
   3   1  21       -7.80       25.11       21.90 <
 -30   2  21      -40.30       40.10       57.60 <
 -28   2  21      -37.30       15.19       33.10 <
 -26   2  21       94.70       53.33       35.50 <
 -24   2  21        8.50        0.02        6.60 <
 -22   2  21      202.10      166.22       32.40 o
 -20   2  21       67.10       69.31       20.10 o
 -18   2  21       56.20       59.40       24.40 <
 -16   2  21      130.70      126.32       24.20 o
 -14   2  21      205.30      232.76       25.00 o
 -12   2  21      265.10      329.38       27.40 o
 -10   2  21      -31.10        3.32       21.70 <
  -8   2  21      -16.90        2.30       20.30 <
  -6   2  21       51.40       40.18       12.40 o
  -4   2  21       12.30       13.33       12.20 <
  -2   2  21       19.60       89.80       10.00 <
   0   2  21       44.90       14.34       27.40 <
   2   2  21       29.30        1.72       21.20 <
 -27   3  21       42.80       19.22       35.40 <
 -25   3  21      131.30       65.43       38.80 o
 -23   3  21       12.30       61.59       14.50 <
 -21   3  21       25.90        1.00       12.40 <
 -19   3  21       10.90        0.33        8.80 <
 -17   3  21       36.90       40.20        7.30 o
 -15   3  21      110.80       94.43        8.40 o
 -13   3  21        4.50        5.44        8.20 <
 -11   3  21       97.20       79.98       13.40 o
  -9   3  21       16.00        1.02       10.20 <
  -7   3  21       37.10       47.83       13.60 <
  -5   3  21      129.40      133.29       17.50 o
  -3   3  21       18.90        0.61       21.60 <
  -1   3  21      203.80      193.21       27.90 o
   1   3  21        9.70       10.49       24.10 <
 -26   4  21        4.70       30.80       49.90 <
 -24   4  21      -14.10       23.83       23.20 <
 -22   4  21       -0.30        2.23       21.03 <
 -20   4  21       -6.70        3.15       19.80 <
 -18   4  21      111.10      151.69       19.20 o
 -16   4  21       51.80       49.23       15.40 o
 -14   4  21      697.40      616.56       35.40 o
 -12   4  21       94.80      105.04       15.10 o
 -10   4  21       66.40       49.47       17.90 o
  -8   4  21      156.70      150.03       23.80 o
  -6   4  21      103.30      140.50       23.70 o
  -4   4  21       56.20       97.66       20.10 <
  -2   4  21       24.20        9.78       17.00 <
 -21   5  21       28.10        2.99       50.50 <
 -19   5  21       42.70       32.92       21.20 <
 -17   5  21       54.70       71.05       25.00 <
 -15   5  21       80.30       43.19       21.70 o
 -13   5  21       11.70       13.50       20.30 <
 -11   5  21        3.50        2.18       26.60 <
  -9   5  21       82.70       51.93       31.70 <
  -7   5  21      161.60       44.70       35.00 o
  -5   5  21      110.20       11.35       43.30 <
 -30   0  22      133.10      207.18       71.90 <
 -28   0  22      320.20      453.20       67.20 o
 -26   0  22      264.30      160.48       67.80 o
 -24   0  22       92.20      137.27       37.80 <
 -22   0  22       54.20       20.04       44.20 <
 -20   0  22       49.40       61.41       32.60 <
 -18   0  22      108.60      154.17       33.40 o
 -16   0  22       70.30      104.62       40.70 <
 -14   0  22       73.30       91.57       36.70 <
 -12   0  22       62.90       85.59       35.20 <
 -10   0  22       44.50       11.61       33.10 <
  -8   0  22       98.30      101.01       29.10 o
  -6   0  22      439.40      273.44       66.80 o
  -4   0  22      123.70       17.75       52.70 <
  -2   0  22       87.40      120.58       56.30 <
   0   0  22      249.70      127.20       63.60 o
 -29   1  22      -31.70       22.85       68.80 <
 -27   1  22      -15.90        1.16       24.70 <
 -25   1  22       38.70       15.47       38.20 <
 -23   1  22       58.60       57.84       23.70 <
 -21   1  22       63.30       47.93       23.50 <
 -19   1  22       41.20       16.11       20.00 <
 -17   1  22      158.90      131.20       26.40 o
 -15   1  22      172.40      221.82       27.50 o
 -13   1  22       -3.00        2.09       20.90 <
 -11   1  22      130.00      157.80       23.60 o
  -9   1  22       46.00        4.01       26.40 <
  -7   1  22      209.40      261.49       34.20 o
  -5   1  22       26.80       44.37       30.50 <
  -3   1  22       24.10        3.64       23.00 <
  -1   1  22       40.30       37.65       36.30 <
   1   1  22       19.30        7.77       29.30 <
 -28   2  22       -8.40       24.77       31.00 <
 -26   2  22       51.50       75.14       44.00 <
 -24   2  22      109.10       75.83       36.90 o
 -22   2  22        3.90        5.09       22.00 <
 -20   2  22        3.50        5.96       22.20 <
 -18   2  22       72.40       44.42       27.20 <
 -16   2  22       47.30        6.63       25.30 <
 -14   2  22        9.60        4.50       23.90 <
 -12   2  22       79.90       81.19       23.60 o
 -10   2  22       -6.30       16.90       25.10 <
  -8   2  22       70.50        0.68       30.60 <
  -6   2  22       -7.50        0.87       24.60 <
  -4   2  22       18.10       13.91       49.80 <
  -2   2  22        3.70        0.81       57.80 <
   0   2  22       16.20       15.56       33.50 <
 -27   3  22        7.80        8.31       44.60 <
 -25   3  22        2.60        0.12       32.50 <
 -23   3  22       11.00       30.90       27.80 <
 -21   3  22        0.90        6.55       56.92 <
 -19   3  22      143.80      143.13       31.10 o
 -17   3  22      -19.10       27.12       19.00 <
 -15   3  22      110.60      156.88       29.60 o
 -13   3  22       -3.90        2.82       18.50 <
 -11   3  22       11.20        0.23       18.70 <
  -9   3  22      117.10      167.03       24.20 o
  -7   3  22       12.80       17.27       36.70 <
  -5   3  22      206.40       21.10      132.90 <
  -3   3  22        0.30        2.09       53.24 <
 -24   4  22      293.40       66.14       65.60 o
 -22   4  22       -9.40        8.43       18.50 <
 -20   4  22       32.40       22.81       26.10 <
 -18   4  22      100.60       76.36       29.20 o
 -16   4  22      -10.40       22.07       23.80 <
 -14   4  22       12.70        3.48       27.00 <
 -12   4  22       10.30        1.72       22.50 <
 -10   4  22       87.00       92.90       61.60 <
  -8   4  22       -3.50        0.95       15.00 <
  -6   4  22      -13.20        1.90       13.10 <
 -27   1  23     -133.90        1.10       35.10 <
 -25   1  23      -14.90        1.44       22.30 <
 -23   1  23       60.50       18.30       27.90 <
 -21   1  23       -2.10       15.07       28.40 <
 -19   1  23      108.20      127.35       28.10 o
 -17   1  23       -7.00        3.10       17.40 <
 -15   1  23       44.00       76.41       20.90 <
 -13   1  23        7.00        3.38       22.30 <
 -11   1  23       80.80       64.91       21.10 o
  -9   1  23      111.20       59.70       31.60 o
  -7   1  23      -20.30        2.83       38.20 <
  -5   1  23       24.30       13.65       24.80 <
  -3   1  23       93.90       72.55       36.40 <
 -26   2  23      -58.30       20.12       34.10 <
 -24   2  23      -31.30       14.83       31.70 <
 -22   2  23      -16.90        0.17       21.70 <
 -20   2  23       22.60        0.18       22.00 <
 -18   2  23       12.50        2.44       28.70 <
 -16   2  23       17.80       60.57       26.70 <
 -14   2  23      -11.40       18.28       23.10 <
 -12   2  23       14.20        0.62       31.00 <
 -10   2  23      211.80       96.55       44.70 o
  -8   2  23       20.10       82.34       23.70 <
  -6   2  23       57.90       44.13       42.10 <
  -4   2  23       21.20        7.28       25.10 <
 -25   3  23       39.00        1.01       49.70 <
 -23   3  23        9.00       20.03       20.50 <
 -21   3  23       33.80      126.28       30.00 <
 -19   3  23       44.80       44.12       24.60 <
 -17   3  23       23.80       55.34       18.90 <
 -15   3  23        0.60       15.03       23.08 <
 -13   3  23       -5.60       24.41       16.00 <
 -11   3  23       13.10       24.44       15.10 <
  -9   3  23       18.30       10.65       18.90 <
  -7   3  23       45.80        9.98       45.10 <
 -20   4  23       26.50      121.05       43.00 <
 -18   4  23       23.40       84.26       74.20 <
 -16   4  23      263.70      180.49       70.80 o
 -14   4  23        2.20        6.02       27.40 <
 -12   4  23      878.00       66.29      184.30 o
 -10   4  23      -10.80        0.07       38.20 <
 -26   0  24       23.40       75.16       71.20 <
 -24   0  24       33.10      118.16       33.80 <
 -22   0  24       41.70       69.80       41.30 <
 -20   0  24        2.30        0.03       20.40 <
 -18   0  24       54.20       31.22       30.40 <
 -16   0  24       12.80       32.62       19.60 <
 -14   0  24      118.20      178.78       37.70 o
 -12   0  24       93.80       20.48       36.70 <
 -10   0  24       21.80        6.42       16.50 <
  -8   0  24      237.20      261.91       55.20 o
  -6   0  24       11.60        3.12       62.40 <
 -25   1  24      -28.40       36.21       27.30 <
 -23   1  24      100.00      171.50       29.20 o
 -21   1  24       59.60      120.95       23.00 <
 -19   1  24       10.70        0.03       16.90 <
 -17   1  24        4.20        6.04       17.50 <
 -15   1  24       -3.30       75.77       18.20 <
 -13   1  24       -6.70        3.76       19.20 <
 -11   1  24       85.50       56.65       28.70 o
  -9   1  24       23.60       68.59       23.80 <
  -7   1  24        5.80        0.07       24.10 <
 -24   2  24       71.40       17.16       59.40 <
 -22   2  24       49.00       47.94       31.50 <
 -20   2  24      -36.70        0.28       31.70 <
 -18   2  24       -8.20        0.67       26.10 <
 -16   2  24       -6.60        2.47       19.60 <
 -14   2  24       -4.60       34.74       17.00 <
 -12   2  24       -4.50        2.18       24.70 <
 -10   2  24       20.30       21.15       24.30 <
  -8   2  24       14.90        5.24       31.80 <
 -21   3  24      -50.10        9.95       44.80 <
 -19   3  24      -26.40        3.90       33.10 <
 -17   3  24       16.10       29.35       16.10 <
 -15   3  24       -5.30       31.97       14.90 <
 -13   3  24      -16.70        0.00       16.60 <
 -11   3  24      -56.30       89.05       51.10 <
 -21   1  25      -85.20        0.47       30.00 <
 -19   1  25      -13.60        2.41       16.30 <
 -17   1  25        1.50       41.42       18.70 <
 -15   1  25       -3.30       84.72       19.90 <
 -13   1  25      -34.50        6.80       17.30 <
 -11   1  25       66.70       63.61       82.20 <
 -18   2  25       15.00        0.14       60.40 <
 -16   2  25      100.70       21.26      164.40 <
 -14   2  25       52.60      148.04       78.80 <
